# Supplementary material for: Immunologic signatures of response and resistance to nivolumab with ipilimumab in advanced metastatic cancer
Source: J Exp Med. 2024 Aug 27;221(10):e20240152. doi: 10.1084/jem.20240152 (PMC11349049; doi:10.1084/jem.20240152)
Supplement: Table S15 — lists the genes that are differentially expressed on treatment between CD8 converters and non-converters. [file JEM_20240152_TableS15.xlsx]

## Sheet: README
This file shows differentially RNA-seq expressed genes (DEGs) between converters and non-converters on treatment.
Column descriptions:
group.a = genes that have higher expression in responders who were also CD8 converters.
group.b = genes that have higher expression in non-responders who were also CD8 converters.
group.c = genes that have higher expression in CD8 non-converters.

## Sheet: Supplementary-rnaseq-on-treatme
genes	diff	t.test.pval	sig.genes	group.a	group.b	group.c
A1BG	-0.94	0.55	FALSE	FALSE	FALSE	FALSE
A1BG-AS1	0.55	0.27	FALSE	FALSE	FALSE	FALSE
A1CF	-1.37	0.26	FALSE	FALSE	FALSE	FALSE
A2M	0.35	0.72	FALSE	FALSE	FALSE	FALSE
A2M-AS1	0.18	0.22	FALSE	FALSE	FALSE	FALSE
A2ML1	0.15	0.86	FALSE	FALSE	FALSE	FALSE
A3GALT2	0.23	0.54	FALSE	FALSE	FALSE	FALSE
A4GALT	0.41	0.53	FALSE	FALSE	FALSE	FALSE
AAAS	-0.21	0.27	FALSE	FALSE	FALSE	FALSE
AACS	-0.18	0.52	FALSE	FALSE	FALSE	FALSE
AADAC	-1.54	0.3	FALSE	FALSE	FALSE	FALSE
AADAT	-0.85	0.08	FALSE	FALSE	FALSE	FALSE
AAGAB	-0.06	0.81	FALSE	FALSE	FALSE	FALSE
AAK1	0.36	0.18	FALSE	FALSE	FALSE	FALSE
AAMDC	0.43	0.15	FALSE	FALSE	FALSE	FALSE
AAMP	0.21	0.32	FALSE	FALSE	FALSE	FALSE
AAR2	0.19	0.48	FALSE	FALSE	FALSE	FALSE
AARS1	0.2	0.59	FALSE	FALSE	FALSE	FALSE
AARS2	0	0.99	FALSE	FALSE	FALSE	FALSE
AASDH	-0.25	0.33	FALSE	FALSE	FALSE	FALSE
AASDHPPT	-0.39	0.13	FALSE	FALSE	FALSE	FALSE
AASS	0.08	0.88	FALSE	FALSE	FALSE	FALSE
AATF	-0.02	0.93	FALSE	FALSE	FALSE	FALSE
AATK	0.68	0.25	FALSE	FALSE	FALSE	FALSE
ABAT	-0.67	0.5	FALSE	FALSE	FALSE	FALSE
ABCA1	0.23	0.66	FALSE	FALSE	FALSE	FALSE
ABCA10	-0.96	0.3	FALSE	FALSE	FALSE	FALSE
ABCA11P	-0.72	0.1	FALSE	FALSE	FALSE	FALSE
ABCA12	-1.16	0.18	FALSE	FALSE	FALSE	FALSE
ABCA13	0.11	0.92	FALSE	FALSE	FALSE	FALSE
ABCA2	0.19	0.69	FALSE	FALSE	FALSE	FALSE
ABCA3	-1.34	0.08	FALSE	FALSE	FALSE	FALSE
ABCA4	-0.21	0.12	FALSE	FALSE	FALSE	FALSE
ABCA5	-1.33	0.06	FALSE	FALSE	FALSE	FALSE
ABCA6	-1.33	0.29	FALSE	FALSE	FALSE	FALSE
ABCA7	-0.03	0.94	FALSE	FALSE	FALSE	FALSE
ABCA8	-0.25	0.82	FALSE	FALSE	FALSE	FALSE
ABCA9	-0.17	0.86	FALSE	FALSE	FALSE	FALSE
ABCB1	0.32	0.7	FALSE	FALSE	FALSE	FALSE
ABCB10	-0.31	0.29	FALSE	FALSE	FALSE	FALSE
ABCB11	-1.16	0.35	FALSE	FALSE	FALSE	FALSE
ABCB4	-0.35	0.77	FALSE	FALSE	FALSE	FALSE
ABCB6	-0.26	0.48	FALSE	FALSE	FALSE	FALSE
ABCB7	-0.41	0	FALSE	FALSE	FALSE	FALSE
ABCB8	-0.03	0.94	FALSE	FALSE	FALSE	FALSE
ABCB9	0.17	0.74	FALSE	FALSE	FALSE	FALSE
ABCC1	0.24	0.58	FALSE	FALSE	FALSE	FALSE
ABCC10	-0.06	0.87	FALSE	FALSE	FALSE	FALSE
ABCC11	-0.53	0.66	FALSE	FALSE	FALSE	FALSE
ABCC2	-1.52	0.27	FALSE	FALSE	FALSE	FALSE
ABCC3	-0.86	0.48	FALSE	FALSE	FALSE	FALSE
ABCC4	1.12	0.09	FALSE	FALSE	FALSE	FALSE
ABCC5	-0.39	0.21	FALSE	FALSE	FALSE	FALSE
ABCC6	-1.39	0.23	FALSE	FALSE	FALSE	FALSE
ABCC6P1	-1.1	0.22	FALSE	FALSE	FALSE	FALSE
ABCC6P2	-0.69	0.3	FALSE	FALSE	FALSE	FALSE
ABCC8	-0.56	0.39	FALSE	FALSE	FALSE	FALSE
ABCC9	0.78	0.34	FALSE	FALSE	FALSE	FALSE
ABCD1	0.34	0.29	FALSE	FALSE	FALSE	FALSE
ABCD2	1.01	0.01	TRUE	TRUE	FALSE	FALSE
ABCD3	-0.43	0.17	FALSE	FALSE	FALSE	FALSE
ABCD4	-0.09	0.72	FALSE	FALSE	FALSE	FALSE
ABCE1	0.23	0.51	FALSE	FALSE	FALSE	FALSE
ABCF1	0.31	0.23	FALSE	FALSE	FALSE	FALSE
ABCF2	0.17	0.62	FALSE	FALSE	FALSE	FALSE
ABCF3	0.12	0.52	FALSE	FALSE	FALSE	FALSE
ABCG1	-0.54	0.12	FALSE	FALSE	FALSE	FALSE
ABCG2	0.45	0.33	FALSE	FALSE	FALSE	FALSE
ABCG5	-1.12	0.39	FALSE	FALSE	FALSE	FALSE
ABCG8	-1.02	0.46	FALSE	FALSE	FALSE	FALSE
ABHD1	-0.72	0.05	FALSE	FALSE	FALSE	FALSE
ABHD10	0.12	0.73	FALSE	FALSE	FALSE	FALSE
ABHD11	-0.23	0.76	FALSE	FALSE	FALSE	FALSE
ABHD12	-0.05	0.85	FALSE	FALSE	FALSE	FALSE
ABHD13	-0.32	0.16	FALSE	FALSE	FALSE	FALSE
ABHD14A	-0.37	0.31	FALSE	FALSE	FALSE	FALSE
ABHD14B	-0.49	0.07	FALSE	FALSE	FALSE	FALSE
ABHD15	-0.05	0.86	FALSE	FALSE	FALSE	FALSE
ABHD16A	0	0.99	FALSE	FALSE	FALSE	FALSE
ABHD16B	-0.01	0.97	FALSE	FALSE	FALSE	FALSE
ABHD17A	0.24	0.27	FALSE	FALSE	FALSE	FALSE
ABHD17B	-0.06	0.83	FALSE	FALSE	FALSE	FALSE
ABHD17C	0.16	0.81	FALSE	FALSE	FALSE	FALSE
ABHD18	-0.25	0.31	FALSE	FALSE	FALSE	FALSE
ABHD2	-0.14	0.74	FALSE	FALSE	FALSE	FALSE
ABHD3	-0.56	0.22	FALSE	FALSE	FALSE	FALSE
ABHD4	0.2	0.64	FALSE	FALSE	FALSE	FALSE
ABHD5	-0.04	0.9	FALSE	FALSE	FALSE	FALSE
ABHD6	-0.5	0.48	FALSE	FALSE	FALSE	FALSE
ABHD8	0.11	0.8	FALSE	FALSE	FALSE	FALSE
ABI1	-0.17	0.32	FALSE	FALSE	FALSE	FALSE
ABI2	-0.29	0.11	FALSE	FALSE	FALSE	FALSE
ABI3	0.95	0.05	FALSE	FALSE	FALSE	FALSE
ABI3BP	1.68	0.09	FALSE	FALSE	FALSE	FALSE
ABITRAM	-0.14	0.63	FALSE	FALSE	FALSE	FALSE
ABL1	0.1	0.71	FALSE	FALSE	FALSE	FALSE
ABL2	0.42	0.46	FALSE	FALSE	FALSE	FALSE
ABLIM1	-0.86	0.21	FALSE	FALSE	FALSE	FALSE
ABLIM2	-0.17	0.83	FALSE	FALSE	FALSE	FALSE
ABLIM3	0.29	0.68	FALSE	FALSE	FALSE	FALSE
ABO	-0.46	0.72	FALSE	FALSE	FALSE	FALSE
ABR	0.75	0.11	FALSE	FALSE	FALSE	FALSE
ABRACL	0.44	0.33	FALSE	FALSE	FALSE	FALSE
ABRAXAS1	-0.5	0.28	FALSE	FALSE	FALSE	FALSE
ABRAXAS2	-0.04	0.85	FALSE	FALSE	FALSE	FALSE
ABT1	0.31	0.29	FALSE	FALSE	FALSE	FALSE
ABTB1	0.59	0.16	FALSE	FALSE	FALSE	FALSE
ABTB2	-0.39	0.48	FALSE	FALSE	FALSE	FALSE
ACAA1	-0.1	0.83	FALSE	FALSE	FALSE	FALSE
ACAA2	-0.3	0.69	FALSE	FALSE	FALSE	FALSE
ACACA	-0.63	0.17	FALSE	FALSE	FALSE	FALSE
ACACB	-0.02	0.98	FALSE	FALSE	FALSE	FALSE
ACAD10	-0.51	0.15	FALSE	FALSE	FALSE	FALSE
ACAD11	-0.17	0.38	FALSE	FALSE	FALSE	FALSE
ACAD8	-0.16	0.5	FALSE	FALSE	FALSE	FALSE
ACAD9	-0.18	0.33	FALSE	FALSE	FALSE	FALSE
ACADL	-0.4	0.68	FALSE	FALSE	FALSE	FALSE
ACADM	0	1	FALSE	FALSE	FALSE	FALSE
ACADS	0.19	0.73	FALSE	FALSE	FALSE	FALSE
ACADSB	-0.7	0.37	FALSE	FALSE	FALSE	FALSE
ACADVL	-0.44	0.21	FALSE	FALSE	FALSE	FALSE
ACAN	0.54	0.37	FALSE	FALSE	FALSE	FALSE
ACAP1	1.76	0	TRUE	TRUE	FALSE	FALSE
ACAP2	0	0.98	FALSE	FALSE	FALSE	FALSE
ACAP3	0.07	0.78	FALSE	FALSE	FALSE	FALSE
ACAT1	-0.16	0.8	FALSE	FALSE	FALSE	FALSE
ACAT2	0.25	0.62	FALSE	FALSE	FALSE	FALSE
ACBD3	0.05	0.76	FALSE	FALSE	FALSE	FALSE
ACBD4	-0.71	0.1	FALSE	FALSE	FALSE	FALSE
ACBD5	-0.4	0.12	FALSE	FALSE	FALSE	FALSE
ACBD6	-0.35	0.14	FALSE	FALSE	FALSE	FALSE
ACBD7	-0.05	0.89	FALSE	FALSE	FALSE	FALSE
ACCS	0.04	0.89	FALSE	FALSE	FALSE	FALSE
ACD	0.16	0.57	FALSE	FALSE	FALSE	FALSE
ACE	-0.39	0.62	FALSE	FALSE	FALSE	FALSE
ACE2	-0.5	0.21	FALSE	FALSE	FALSE	FALSE
ACER2	-0.42	0.23	FALSE	FALSE	FALSE	FALSE
ACER3	0.42	0.22	FALSE	FALSE	FALSE	FALSE
ACHE	-0.74	0.31	FALSE	FALSE	FALSE	FALSE
ACIN1	-0.14	0.47	FALSE	FALSE	FALSE	FALSE
ACKR1	0.93	0.2	FALSE	FALSE	FALSE	FALSE
ACKR2	-0.52	0.43	FALSE	FALSE	FALSE	FALSE
ACKR3	0.19	0.76	FALSE	FALSE	FALSE	FALSE
ACKR4	0.93	0.19	FALSE	FALSE	FALSE	FALSE
ACLY	0.26	0.49	FALSE	FALSE	FALSE	FALSE
ACMSD	-1.79	0.21	FALSE	FALSE	FALSE	FALSE
ACO1	0.31	0.5	FALSE	FALSE	FALSE	FALSE
ACO2	-0.09	0.59	FALSE	FALSE	FALSE	FALSE
ACOT1	0.21	0.72	FALSE	FALSE	FALSE	FALSE
ACOT11	0.53	0.4	FALSE	FALSE	FALSE	FALSE
ACOT12	-1.42	0.23	FALSE	FALSE	FALSE	FALSE
ACOT13	-0.09	0.82	FALSE	FALSE	FALSE	FALSE
ACOT2	0	1	FALSE	FALSE	FALSE	FALSE
ACOT4	-0.17	0.78	FALSE	FALSE	FALSE	FALSE
ACOT7	0.67	0.12	FALSE	FALSE	FALSE	FALSE
ACOT8	-0.02	0.92	FALSE	FALSE	FALSE	FALSE
ACOT9	0.81	0.03	FALSE	FALSE	FALSE	FALSE
ACOX1	-0.46	0.26	FALSE	FALSE	FALSE	FALSE
ACOX2	-0.5	0.67	FALSE	FALSE	FALSE	FALSE
ACOX3	-0.33	0.36	FALSE	FALSE	FALSE	FALSE
ACOXL	-0.09	0.93	FALSE	FALSE	FALSE	FALSE
ACP1	-0.34	0.11	FALSE	FALSE	FALSE	FALSE
ACP2	0.15	0.51	FALSE	FALSE	FALSE	FALSE
ACP3	0.62	0.68	FALSE	FALSE	FALSE	FALSE
ACP5	0.08	0.9	FALSE	FALSE	FALSE	FALSE
ACP6	-0.92	0.03	FALSE	FALSE	FALSE	FALSE
ACR	-0.59	0.04	FALSE	FALSE	FALSE	FALSE
ACRBP	-0.01	0.96	FALSE	FALSE	FALSE	FALSE
ACSF2	-0.83	0.09	FALSE	FALSE	FALSE	FALSE
ACSF3	0.13	0.58	FALSE	FALSE	FALSE	FALSE
ACSL1	0.62	0.48	FALSE	FALSE	FALSE	FALSE
ACSL3	-0.02	0.96	FALSE	FALSE	FALSE	FALSE
ACSL4	0.23	0.67	FALSE	FALSE	FALSE	FALSE
ACSL5	0.45	0.53	FALSE	FALSE	FALSE	FALSE
ACSM1	-0.62	0.58	FALSE	FALSE	FALSE	FALSE
ACSM3	0.04	0.95	FALSE	FALSE	FALSE	FALSE
ACSM5	-0.18	0.87	FALSE	FALSE	FALSE	FALSE
ACSS1	-0.59	0.32	FALSE	FALSE	FALSE	FALSE
ACSS2	-0.24	0.47	FALSE	FALSE	FALSE	FALSE
ACSS3	0.54	0.54	FALSE	FALSE	FALSE	FALSE
ACTA1	0.59	0.16	FALSE	FALSE	FALSE	FALSE
ACTA2	0.54	0.5	FALSE	FALSE	FALSE	FALSE
ACTA2-AS1	0.01	0.97	FALSE	FALSE	FALSE	FALSE
ACTB	0.58	0.07	FALSE	FALSE	FALSE	FALSE
ACTC1	0.94	0.2	FALSE	FALSE	FALSE	FALSE
ACTG1	0.06	0.89	FALSE	FALSE	FALSE	FALSE
ACTG2	0.65	0.6	FALSE	FALSE	FALSE	FALSE
ACTL10	-0.02	0.96	FALSE	FALSE	FALSE	FALSE
ACTL6A	0.05	0.83	FALSE	FALSE	FALSE	FALSE
ACTN1	0.73	0.21	FALSE	FALSE	FALSE	FALSE
ACTN2	0.05	0.96	FALSE	FALSE	FALSE	FALSE
ACTN4	-0.18	0.63	FALSE	FALSE	FALSE	FALSE
ACTR10	-0.02	0.91	FALSE	FALSE	FALSE	FALSE
ACTR1A	0.14	0.32	FALSE	FALSE	FALSE	FALSE
ACTR1B	0	0.99	FALSE	FALSE	FALSE	FALSE
ACTR2	0.53	0.01	FALSE	FALSE	FALSE	FALSE
ACTR3	0.86	0.01	FALSE	FALSE	FALSE	FALSE
ACTR3B	-0.63	0.02	FALSE	FALSE	FALSE	FALSE
ACTR3C	-1.24	0.09	FALSE	FALSE	FALSE	FALSE
ACTR5	0.08	0.72	FALSE	FALSE	FALSE	FALSE
ACTR6	-0.06	0.81	FALSE	FALSE	FALSE	FALSE
ACTR8	0.06	0.73	FALSE	FALSE	FALSE	FALSE
ACTRT3	0.2	0.52	FALSE	FALSE	FALSE	FALSE
ACVR1	-0.04	0.87	FALSE	FALSE	FALSE	FALSE
ACVR1B	-0.43	0.07	FALSE	FALSE	FALSE	FALSE
ACVR2A	0.07	0.87	FALSE	FALSE	FALSE	FALSE
ACVR2B	-0.45	0.15	FALSE	FALSE	FALSE	FALSE
ACVRL1	0.99	0.04	FALSE	FALSE	FALSE	FALSE
ACY3	-0.26	0.74	FALSE	FALSE	FALSE	FALSE
ACYP1	-0.52	0.15	FALSE	FALSE	FALSE	FALSE
ACYP2	0.2	0.56	FALSE	FALSE	FALSE	FALSE
ADA	0.38	0.41	FALSE	FALSE	FALSE	FALSE
ADA2	0.85	0.09	FALSE	FALSE	FALSE	FALSE
ADAL	-0.32	0.23	FALSE	FALSE	FALSE	FALSE
ADAM10	0.18	0.56	FALSE	FALSE	FALSE	FALSE
ADAM11	-0.59	0.13	FALSE	FALSE	FALSE	FALSE
ADAM12	1.48	0.23	FALSE	FALSE	FALSE	FALSE
ADAM15	0.15	0.74	FALSE	FALSE	FALSE	FALSE
ADAM17	-0.05	0.86	FALSE	FALSE	FALSE	FALSE
ADAM19	1.01	0.14	FALSE	FALSE	FALSE	FALSE
ADAM1A	-0.46	0.05	FALSE	FALSE	FALSE	FALSE
ADAM20	-0.75	0.11	FALSE	FALSE	FALSE	FALSE
ADAM20P1	-0.41	0.12	FALSE	FALSE	FALSE	FALSE
ADAM22	-0.16	0.8	FALSE	FALSE	FALSE	FALSE
ADAM23	0.8	0.37	FALSE	FALSE	FALSE	FALSE
ADAM28	0.29	0.75	FALSE	FALSE	FALSE	FALSE
ADAM32	0.71	0.23	FALSE	FALSE	FALSE	FALSE
ADAM33	1.1	0.21	FALSE	FALSE	FALSE	FALSE
ADAM8	0.27	0.55	FALSE	FALSE	FALSE	FALSE
ADAM9	0.6	0.22	FALSE	FALSE	FALSE	FALSE
ADAMDEC1	1.15	0.26	FALSE	FALSE	FALSE	FALSE
ADAMTS1	1.75	0.01	TRUE	FALSE	TRUE	FALSE
ADAMTS10	0.05	0.94	FALSE	FALSE	FALSE	FALSE
ADAMTS12	1.56	0.06	FALSE	FALSE	FALSE	FALSE
ADAMTS13	0.01	0.98	FALSE	FALSE	FALSE	FALSE
ADAMTS14	1.01	0.31	FALSE	FALSE	FALSE	FALSE
ADAMTS15	-0.79	0.16	FALSE	FALSE	FALSE	FALSE
ADAMTS16	0.13	0.88	FALSE	FALSE	FALSE	FALSE
ADAMTS17	-0.61	0.43	FALSE	FALSE	FALSE	FALSE
ADAMTS2	2.06	0.02	TRUE	FALSE	TRUE	FALSE
ADAMTS3	1.9	0.18	FALSE	FALSE	FALSE	FALSE
ADAMTS4	0.82	0.33	FALSE	FALSE	FALSE	FALSE
ADAMTS5	0.18	0.66	FALSE	FALSE	FALSE	FALSE
ADAMTS6	0.27	0.61	FALSE	FALSE	FALSE	FALSE
ADAMTS7	0.75	0.04	FALSE	FALSE	FALSE	FALSE
ADAMTS9	0.05	0.94	FALSE	FALSE	FALSE	FALSE
ADAMTSL1	1.9	0.04	TRUE	FALSE	TRUE	FALSE
ADAMTSL2	0.22	0.86	FALSE	FALSE	FALSE	FALSE
ADAMTSL3	-0.51	0.52	FALSE	FALSE	FALSE	FALSE
ADAMTSL4	0.37	0.56	FALSE	FALSE	FALSE	FALSE
ADAMTSL5	-0.43	0.42	FALSE	FALSE	FALSE	FALSE
ADAP1	-0.19	0.77	FALSE	FALSE	FALSE	FALSE
ADAP2	0.98	0.03	FALSE	FALSE	FALSE	FALSE
ADAR	-0.41	0.15	FALSE	FALSE	FALSE	FALSE
ADARB1	0.2	0.64	FALSE	FALSE	FALSE	FALSE
ADAT1	-0.28	0.21	FALSE	FALSE	FALSE	FALSE
ADAT2	-0.06	0.82	FALSE	FALSE	FALSE	FALSE
ADAT3	-0.32	0.23	FALSE	FALSE	FALSE	FALSE
ADCK1	0.1	0.61	FALSE	FALSE	FALSE	FALSE
ADCK2	-0.14	0.71	FALSE	FALSE	FALSE	FALSE
ADCK5	-0.09	0.78	FALSE	FALSE	FALSE	FALSE
ADCY1	0.51	0.53	FALSE	FALSE	FALSE	FALSE
ADCY10	-0.16	0.57	FALSE	FALSE	FALSE	FALSE
ADCY2	0.53	0.47	FALSE	FALSE	FALSE	FALSE
ADCY3	0.48	0.12	FALSE	FALSE	FALSE	FALSE
ADCY4	0.28	0.35	FALSE	FALSE	FALSE	FALSE
ADCY5	0.21	0.82	FALSE	FALSE	FALSE	FALSE
ADCY6	-0.33	0.26	FALSE	FALSE	FALSE	FALSE
ADCY7	0.85	0.1	FALSE	FALSE	FALSE	FALSE
ADCY9	0.52	0.24	FALSE	FALSE	FALSE	FALSE
ADD1	0.3	0.17	FALSE	FALSE	FALSE	FALSE
ADD2	-0.37	0.35	FALSE	FALSE	FALSE	FALSE
ADD3	-0.18	0.73	FALSE	FALSE	FALSE	FALSE
ADGRA2	0.66	0.51	FALSE	FALSE	FALSE	FALSE
ADGRA3	-0.04	0.91	FALSE	FALSE	FALSE	FALSE
ADGRB1	-0.9	0.4	FALSE	FALSE	FALSE	FALSE
ADGRB2	0.51	0.4	FALSE	FALSE	FALSE	FALSE
ADGRB3	-0.17	0.84	FALSE	FALSE	FALSE	FALSE
ADGRD1	0.51	0.6	FALSE	FALSE	FALSE	FALSE
ADGRE1	1.35	0.02	TRUE	TRUE	FALSE	FALSE
ADGRE2	0.93	0.01	FALSE	FALSE	FALSE	FALSE
ADGRE3	0.59	0.11	FALSE	FALSE	FALSE	FALSE
ADGRE4P	0.57	0.16	FALSE	FALSE	FALSE	FALSE
ADGRE5	1.01	0.1	FALSE	FALSE	FALSE	FALSE
ADGRF1	-0.45	0.46	FALSE	FALSE	FALSE	FALSE
ADGRF4	-0.58	0.37	FALSE	FALSE	FALSE	FALSE
ADGRF5	0.25	0.69	FALSE	FALSE	FALSE	FALSE
ADGRG1	-1.11	0.23	FALSE	FALSE	FALSE	FALSE
ADGRG2	0.11	0.92	FALSE	FALSE	FALSE	FALSE
ADGRG3	0.67	0.28	FALSE	FALSE	FALSE	FALSE
ADGRG5	0.17	0.7	FALSE	FALSE	FALSE	FALSE
ADGRG6	-1.49	0.09	FALSE	FALSE	FALSE	FALSE
ADGRG7	-1.06	0.11	FALSE	FALSE	FALSE	FALSE
ADGRL1	-0.49	0.35	FALSE	FALSE	FALSE	FALSE
ADGRL2	1.42	0.02	TRUE	FALSE	TRUE	FALSE
ADGRL3	0.77	0.26	FALSE	FALSE	FALSE	FALSE
ADGRL4	0.47	0.37	FALSE	FALSE	FALSE	FALSE
ADGRV1	-1.24	0.21	FALSE	FALSE	FALSE	FALSE
ADH1A	-2.04	0.33	FALSE	FALSE	FALSE	FALSE
ADH1B	-0.95	0.67	FALSE	FALSE	FALSE	FALSE
ADH1C	-2.22	0.22	FALSE	FALSE	FALSE	FALSE
ADH4	-1.17	0.57	FALSE	FALSE	FALSE	FALSE
ADH5	0.54	0.13	FALSE	FALSE	FALSE	FALSE
ADH6	-1.31	0.35	FALSE	FALSE	FALSE	FALSE
ADHFE1	-0.53	0.46	FALSE	FALSE	FALSE	FALSE
ADI1	-0.07	0.89	FALSE	FALSE	FALSE	FALSE
ADIPOR1	0.13	0.77	FALSE	FALSE	FALSE	FALSE
ADIPOR2	0.19	0.45	FALSE	FALSE	FALSE	FALSE
ADK	0.06	0.71	FALSE	FALSE	FALSE	FALSE
ADM	0.05	0.95	FALSE	FALSE	FALSE	FALSE
ADM2	-0.12	0.79	FALSE	FALSE	FALSE	FALSE
ADM5	-0.78	0.1	FALSE	FALSE	FALSE	FALSE
ADNP	-0.55	0	FALSE	FALSE	FALSE	FALSE
ADNP2	-0.46	0.03	FALSE	FALSE	FALSE	FALSE
ADO	0.19	0.6	FALSE	FALSE	FALSE	FALSE
ADORA1	-0.94	0.3	FALSE	FALSE	FALSE	FALSE
ADORA2B	0.74	0.38	FALSE	FALSE	FALSE	FALSE
ADORA3	0.73	0.09	FALSE	FALSE	FALSE	FALSE
ADPGK	0.45	0.07	FALSE	FALSE	FALSE	FALSE
ADPRH	0.62	0.05	FALSE	FALSE	FALSE	FALSE
ADPRHL1	0.11	0.84	FALSE	FALSE	FALSE	FALSE
ADPRM	-0.05	0.9	FALSE	FALSE	FALSE	FALSE
ADPRS	0.42	0.03	FALSE	FALSE	FALSE	FALSE
ADRA1A	-0.76	0.45	FALSE	FALSE	FALSE	FALSE
ADRA1B	0.52	0.52	FALSE	FALSE	FALSE	FALSE
ADRA2A	1.01	0.26	FALSE	FALSE	FALSE	FALSE
ADRA2B	-0.74	0.02	FALSE	FALSE	FALSE	FALSE
ADRA2C	-0.64	0.4	FALSE	FALSE	FALSE	FALSE
ADRB1	-0.53	0.53	FALSE	FALSE	FALSE	FALSE
ADRB2	1.09	0.19	FALSE	FALSE	FALSE	FALSE
ADRM1	0.56	0.01	FALSE	FALSE	FALSE	FALSE
ADSL	0.22	0.5	FALSE	FALSE	FALSE	FALSE
ADSS1	-0.56	0.29	FALSE	FALSE	FALSE	FALSE
ADSS2	-0.5	0.15	FALSE	FALSE	FALSE	FALSE
ADTRP	0.72	0.05	FALSE	FALSE	FALSE	FALSE
AEBP1	1.33	0.34	FALSE	FALSE	FALSE	FALSE
AEBP2	-0.02	0.95	FALSE	FALSE	FALSE	FALSE
AEN	0.39	0.19	FALSE	FALSE	FALSE	FALSE
AFAP1	0.59	0.13	FALSE	FALSE	FALSE	FALSE
AFAP1L1	0.4	0.4	FALSE	FALSE	FALSE	FALSE
AFAP1L2	-0.11	0.86	FALSE	FALSE	FALSE	FALSE
AFDN	-0.58	0.14	FALSE	FALSE	FALSE	FALSE
AFDN-DT	-1.11	0.05	TRUE	FALSE	FALSE	TRUE
AFF1	0.25	0.61	FALSE	FALSE	FALSE	FALSE
AFF2	0.42	0.26	FALSE	FALSE	FALSE	FALSE
AFF3	0.95	0.17	FALSE	FALSE	FALSE	FALSE
AFF4	-0.25	0.25	FALSE	FALSE	FALSE	FALSE
AFG1L	-0.07	0.78	FALSE	FALSE	FALSE	FALSE
AFG3L1P	-0.01	0.96	FALSE	FALSE	FALSE	FALSE
AFG3L2	0.08	0.78	FALSE	FALSE	FALSE	FALSE
AFMID	-0.83	0.07	FALSE	FALSE	FALSE	FALSE
AFTPH	-0.08	0.82	FALSE	FALSE	FALSE	FALSE
AGA	-0.35	0.16	FALSE	FALSE	FALSE	FALSE
AGAP1	-0.36	0.2	FALSE	FALSE	FALSE	FALSE
AGAP11	0.28	0.61	FALSE	FALSE	FALSE	FALSE
AGAP2	0.92	0	FALSE	FALSE	FALSE	FALSE
AGAP2-AS1	0.67	0.32	FALSE	FALSE	FALSE	FALSE
AGAP3	0.28	0.31	FALSE	FALSE	FALSE	FALSE
AGAP4	0.1	0.79	FALSE	FALSE	FALSE	FALSE
AGAP6	-0.43	0.15	FALSE	FALSE	FALSE	FALSE
AGAP7P	0.22	0.62	FALSE	FALSE	FALSE	FALSE
AGBL2	-0.67	0.08	FALSE	FALSE	FALSE	FALSE
AGBL3	-0.36	0.15	FALSE	FALSE	FALSE	FALSE
AGBL4	-0.23	0.61	FALSE	FALSE	FALSE	FALSE
AGBL5	-0.49	0.13	FALSE	FALSE	FALSE	FALSE
AGER	0.07	0.79	FALSE	FALSE	FALSE	FALSE
AGFG1	-0.07	0.73	FALSE	FALSE	FALSE	FALSE
AGFG2	-0.98	0.11	FALSE	FALSE	FALSE	FALSE
AGGF1	-0.04	0.82	FALSE	FALSE	FALSE	FALSE
AGK	-0.06	0.8	FALSE	FALSE	FALSE	FALSE
AGL	-0.09	0.73	FALSE	FALSE	FALSE	FALSE
AGMAT	-0.5	0.55	FALSE	FALSE	FALSE	FALSE
AGMO	-0.77	0.49	FALSE	FALSE	FALSE	FALSE
AGO1	0.09	0.66	FALSE	FALSE	FALSE	FALSE
AGO2	-0.29	0.46	FALSE	FALSE	FALSE	FALSE
AGO3	-0.15	0.55	FALSE	FALSE	FALSE	FALSE
AGO4	-0.05	0.85	FALSE	FALSE	FALSE	FALSE
AGPAT1	-0.19	0.44	FALSE	FALSE	FALSE	FALSE
AGPAT2	-0.16	0.68	FALSE	FALSE	FALSE	FALSE
AGPAT3	-0.08	0.7	FALSE	FALSE	FALSE	FALSE
AGPAT4	0.48	0.17	FALSE	FALSE	FALSE	FALSE
AGPAT4-IT1	0.47	0.08	FALSE	FALSE	FALSE	FALSE
AGPAT5	0.52	0.07	FALSE	FALSE	FALSE	FALSE
AGPS	-0.3	0.57	FALSE	FALSE	FALSE	FALSE
AGR2	-1.94	0.3	FALSE	FALSE	FALSE	FALSE
AGR3	-0.57	0.7	FALSE	FALSE	FALSE	FALSE
AGRN	0.01	0.99	FALSE	FALSE	FALSE	FALSE
AGT	-1.26	0.45	FALSE	FALSE	FALSE	FALSE
AGTPBP1	0.08	0.76	FALSE	FALSE	FALSE	FALSE
AGTR1	0.75	0.44	FALSE	FALSE	FALSE	FALSE
AGTRAP	-0.12	0.73	FALSE	FALSE	FALSE	FALSE
AGXT	-1.7	0.45	FALSE	FALSE	FALSE	FALSE
AHCTF1	-0.48	0.16	FALSE	FALSE	FALSE	FALSE
AHCTF1P1	-0.66	0.13	FALSE	FALSE	FALSE	FALSE
AHCY	-0.42	0.26	FALSE	FALSE	FALSE	FALSE
AHCYL1	0.31	0.17	FALSE	FALSE	FALSE	FALSE
AHCYL2	-0.58	0.04	FALSE	FALSE	FALSE	FALSE
AHDC1	0.09	0.79	FALSE	FALSE	FALSE	FALSE
AHI1	-0.31	0.42	FALSE	FALSE	FALSE	FALSE
AHNAK	0.44	0.39	FALSE	FALSE	FALSE	FALSE
AHNAK2	0.44	0.66	FALSE	FALSE	FALSE	FALSE
AHR	-0.37	0.61	FALSE	FALSE	FALSE	FALSE
AHRR	0.68	0.09	FALSE	FALSE	FALSE	FALSE
AHSA1	0.17	0.53	FALSE	FALSE	FALSE	FALSE
AHSA2P	-0.44	0.09	FALSE	FALSE	FALSE	FALSE
AHSG	-2.74	0.27	FALSE	FALSE	FALSE	FALSE
AIDA	0.41	0.42	FALSE	FALSE	FALSE	FALSE
AIF1	1.22	0	TRUE	TRUE	FALSE	FALSE
AIF1L	0.33	0.63	FALSE	FALSE	FALSE	FALSE
AIFM1	0.04	0.89	FALSE	FALSE	FALSE	FALSE
AIFM2	0	0.99	FALSE	FALSE	FALSE	FALSE
AIFM3	-0.21	0.55	FALSE	FALSE	FALSE	FALSE
AIG1	-0.07	0.89	FALSE	FALSE	FALSE	FALSE
AIM2	1.98	0.06	FALSE	FALSE	FALSE	FALSE
AIMP1	0.21	0.29	FALSE	FALSE	FALSE	FALSE
AIMP2	-0.05	0.86	FALSE	FALSE	FALSE	FALSE
AIP	0.8	0.05	FALSE	FALSE	FALSE	FALSE
AJAP1	-0.34	0.58	FALSE	FALSE	FALSE	FALSE
AJM1	-0.43	0.36	FALSE	FALSE	FALSE	FALSE
AJUBA	-0.86	0.2	FALSE	FALSE	FALSE	FALSE
AK1	0.56	0.08	FALSE	FALSE	FALSE	FALSE
AK2	-0.04	0.89	FALSE	FALSE	FALSE	FALSE
AK3	-1.07	0.03	TRUE	FALSE	FALSE	TRUE
AK4	0.04	0.94	FALSE	FALSE	FALSE	FALSE
AK5	2.16	0.07	FALSE	FALSE	FALSE	FALSE
AK7	-0.42	0.21	FALSE	FALSE	FALSE	FALSE
AK8	-0.76	0.07	FALSE	FALSE	FALSE	FALSE
AK9	-0.08	0.8	FALSE	FALSE	FALSE	FALSE
AKAP1	-0.54	0.14	FALSE	FALSE	FALSE	FALSE
AKAP10	-0.06	0.77	FALSE	FALSE	FALSE	FALSE
AKAP11	0.1	0.61	FALSE	FALSE	FALSE	FALSE
AKAP12	0.25	0.68	FALSE	FALSE	FALSE	FALSE
AKAP13	0.12	0.74	FALSE	FALSE	FALSE	FALSE
AKAP17A	0.06	0.77	FALSE	FALSE	FALSE	FALSE
AKAP3	-0.23	0.18	FALSE	FALSE	FALSE	FALSE
AKAP5	0.32	0.26	FALSE	FALSE	FALSE	FALSE
AKAP6	-0.07	0.91	FALSE	FALSE	FALSE	FALSE
AKAP7	0.02	0.95	FALSE	FALSE	FALSE	FALSE
AKAP8	0.07	0.71	FALSE	FALSE	FALSE	FALSE
AKAP8L	-0.17	0.51	FALSE	FALSE	FALSE	FALSE
AKAP9	-0.49	0.15	FALSE	FALSE	FALSE	FALSE
AKIP1	-0.02	0.92	FALSE	FALSE	FALSE	FALSE
AKIRIN1	0.07	0.65	FALSE	FALSE	FALSE	FALSE
AKIRIN2	0.17	0.34	FALSE	FALSE	FALSE	FALSE
AKNA	0.99	0.02	FALSE	FALSE	FALSE	FALSE
AKR1A1	0.66	0.06	FALSE	FALSE	FALSE	FALSE
AKR1B1	0.44	0.47	FALSE	FALSE	FALSE	FALSE
AKR1B10	0.4	0.75	FALSE	FALSE	FALSE	FALSE
AKR1C1	-0.82	0.5	FALSE	FALSE	FALSE	FALSE
AKR1C2	-1.09	0.26	FALSE	FALSE	FALSE	FALSE
AKR1C3	-0.38	0.63	FALSE	FALSE	FALSE	FALSE
AKR1C4	-1.39	0.36	FALSE	FALSE	FALSE	FALSE
AKR1D1	-0.3	0.81	FALSE	FALSE	FALSE	FALSE
AKR1E2	0.01	0.99	FALSE	FALSE	FALSE	FALSE
AKR7A2	-0.12	0.71	FALSE	FALSE	FALSE	FALSE
AKR7A3	-1.36	0.16	FALSE	FALSE	FALSE	FALSE
AKR7L	-0.95	0.22	FALSE	FALSE	FALSE	FALSE
AKT1	-0.17	0.53	FALSE	FALSE	FALSE	FALSE
AKT1S1	0.07	0.76	FALSE	FALSE	FALSE	FALSE
AKT2	-0.53	0.05	FALSE	FALSE	FALSE	FALSE
AKT3	1.92	0	TRUE	FALSE	TRUE	FALSE
AKTIP	-0.01	0.97	FALSE	FALSE	FALSE	FALSE
ALAD	-0.38	0.34	FALSE	FALSE	FALSE	FALSE
ALAS1	-0.32	0.39	FALSE	FALSE	FALSE	FALSE
ALAS2	1.73	0.29	FALSE	FALSE	FALSE	FALSE
ALB	-3.37	0.28	FALSE	FALSE	FALSE	FALSE
ALCAM	-0.18	0.75	FALSE	FALSE	FALSE	FALSE
ALDH16A1	-0.16	0.5	FALSE	FALSE	FALSE	FALSE
ALDH18A1	-0.56	0.32	FALSE	FALSE	FALSE	FALSE
ALDH1A1	0.09	0.94	FALSE	FALSE	FALSE	FALSE
ALDH1A2	-0.82	0.21	FALSE	FALSE	FALSE	FALSE
ALDH1A3	-0.33	0.73	FALSE	FALSE	FALSE	FALSE
ALDH1B1	0.61	0.13	FALSE	FALSE	FALSE	FALSE
ALDH1L1	-1.09	0.51	FALSE	FALSE	FALSE	FALSE
ALDH1L2	0.82	0.27	FALSE	FALSE	FALSE	FALSE
ALDH2	-0.79	0.43	FALSE	FALSE	FALSE	FALSE
ALDH3A1	-0.01	0.98	FALSE	FALSE	FALSE	FALSE
ALDH3A2	-1.2	0.02	TRUE	FALSE	FALSE	TRUE
ALDH3B1	1.24	0.11	FALSE	FALSE	FALSE	FALSE
ALDH3B2	-0.84	0.52	FALSE	FALSE	FALSE	FALSE
ALDH4A1	-0.45	0.64	FALSE	FALSE	FALSE	FALSE
ALDH5A1	-0.58	0.27	FALSE	FALSE	FALSE	FALSE
ALDH6A1	-0.38	0.59	FALSE	FALSE	FALSE	FALSE
ALDH7A1	0.37	0.45	FALSE	FALSE	FALSE	FALSE
ALDH8A1	-0.8	0.47	FALSE	FALSE	FALSE	FALSE
ALDH9A1	-0.2	0.48	FALSE	FALSE	FALSE	FALSE
ALDOA	0.26	0.64	FALSE	FALSE	FALSE	FALSE
ALDOB	-2.3	0.33	FALSE	FALSE	FALSE	FALSE
ALDOC	-0.1	0.89	FALSE	FALSE	FALSE	FALSE
ALG1	0.57	0.08	FALSE	FALSE	FALSE	FALSE
ALG10	-0.13	0.51	FALSE	FALSE	FALSE	FALSE
ALG10B	-0.26	0.22	FALSE	FALSE	FALSE	FALSE
ALG11	-0.12	0.55	FALSE	FALSE	FALSE	FALSE
ALG12	-0.19	0.33	FALSE	FALSE	FALSE	FALSE
ALG13	-0.4	0.19	FALSE	FALSE	FALSE	FALSE
ALG14	-0.09	0.78	FALSE	FALSE	FALSE	FALSE
ALG1L	-0.39	0.53	FALSE	FALSE	FALSE	FALSE
ALG1L2	0.24	0.56	FALSE	FALSE	FALSE	FALSE
ALG1L9P	-0.28	0.32	FALSE	FALSE	FALSE	FALSE
ALG2	-0.12	0.5	FALSE	FALSE	FALSE	FALSE
ALG3	-0.23	0.33	FALSE	FALSE	FALSE	FALSE
ALG5	-0.19	0.55	FALSE	FALSE	FALSE	FALSE
ALG6	-0.36	0.19	FALSE	FALSE	FALSE	FALSE
ALG8	-0.15	0.52	FALSE	FALSE	FALSE	FALSE
ALG9	-0.24	0.43	FALSE	FALSE	FALSE	FALSE
ALK	-0.3	0.6	FALSE	FALSE	FALSE	FALSE
ALKBH1	-0.14	0.66	FALSE	FALSE	FALSE	FALSE
ALKBH2	-0.07	0.9	FALSE	FALSE	FALSE	FALSE
ALKBH3	0.54	0.08	FALSE	FALSE	FALSE	FALSE
ALKBH4	-0.26	0.44	FALSE	FALSE	FALSE	FALSE
ALKBH5	0.47	0.16	FALSE	FALSE	FALSE	FALSE
ALKBH6	-0.19	0.45	FALSE	FALSE	FALSE	FALSE
ALKBH7	0.3	0.41	FALSE	FALSE	FALSE	FALSE
ALKBH8	-0.33	0.23	FALSE	FALSE	FALSE	FALSE
ALLC	0.34	0.58	FALSE	FALSE	FALSE	FALSE
ALMS1	-0.1	0.73	FALSE	FALSE	FALSE	FALSE
ALMS1P1	0.01	0.98	FALSE	FALSE	FALSE	FALSE
ALOX12B	-0.27	0.49	FALSE	FALSE	FALSE	FALSE
ALOX15	-0.02	0.97	FALSE	FALSE	FALSE	FALSE
ALOX15B	-0.84	0.16	FALSE	FALSE	FALSE	FALSE
ALOX15P1	-0.17	0.73	FALSE	FALSE	FALSE	FALSE
ALOX5	1.05	0.24	FALSE	FALSE	FALSE	FALSE
ALOX5AP	1.05	0.1	FALSE	FALSE	FALSE	FALSE
ALPK1	0.36	0.46	FALSE	FALSE	FALSE	FALSE
ALPK2	1.07	0.31	FALSE	FALSE	FALSE	FALSE
ALPK3	0.34	0.53	FALSE	FALSE	FALSE	FALSE
ALPL	0.31	0.66	FALSE	FALSE	FALSE	FALSE
ALS2	-0.4	0.16	FALSE	FALSE	FALSE	FALSE
ALS2CL	-0.69	0.41	FALSE	FALSE	FALSE	FALSE
ALYREF	0.33	0.45	FALSE	FALSE	FALSE	FALSE
AMACR	-0.07	0.92	FALSE	FALSE	FALSE	FALSE
AMBP	-2.09	0.39	FALSE	FALSE	FALSE	FALSE
AMBRA1	0.08	0.6	FALSE	FALSE	FALSE	FALSE
AMD1	-0.02	0.98	FALSE	FALSE	FALSE	FALSE
AMDHD1	-0.94	0.36	FALSE	FALSE	FALSE	FALSE
AMDHD2	0.46	0.08	FALSE	FALSE	FALSE	FALSE
AMER1	-0.25	0.51	FALSE	FALSE	FALSE	FALSE
AMFR	-0.26	0.37	FALSE	FALSE	FALSE	FALSE
AMH	-0.04	0.96	FALSE	FALSE	FALSE	FALSE
AMIGO1	-0.64	0.27	FALSE	FALSE	FALSE	FALSE
AMIGO2	-0.06	0.94	FALSE	FALSE	FALSE	FALSE
AMIGO3	-0.11	0.82	FALSE	FALSE	FALSE	FALSE
AMMECR1	-0.03	0.94	FALSE	FALSE	FALSE	FALSE
AMMECR1L	-0.17	0.45	FALSE	FALSE	FALSE	FALSE
AMN	-0.22	0.79	FALSE	FALSE	FALSE	FALSE
AMN1	-0.66	0.07	FALSE	FALSE	FALSE	FALSE
AMOT	-0.2	0.75	FALSE	FALSE	FALSE	FALSE
AMOTL1	0.54	0.41	FALSE	FALSE	FALSE	FALSE
AMOTL2	0.89	0.11	FALSE	FALSE	FALSE	FALSE
AMPD1	-0.04	0.91	FALSE	FALSE	FALSE	FALSE
AMPD2	0.58	0.05	FALSE	FALSE	FALSE	FALSE
AMPD3	0.46	0.29	FALSE	FALSE	FALSE	FALSE
AMPH	1.62	0.01	TRUE	FALSE	TRUE	FALSE
AMT	-0.66	0.11	FALSE	FALSE	FALSE	FALSE
AMY2B	-0.42	0.63	FALSE	FALSE	FALSE	FALSE
AMZ1	-0.17	0.79	FALSE	FALSE	FALSE	FALSE
AMZ2	-0.01	0.97	FALSE	FALSE	FALSE	FALSE
AMZ2P1	0.31	0.31	FALSE	FALSE	FALSE	FALSE
ANAPC1	-0.25	0.15	FALSE	FALSE	FALSE	FALSE
ANAPC10	0.07	0.8	FALSE	FALSE	FALSE	FALSE
ANAPC11	0.15	0.61	FALSE	FALSE	FALSE	FALSE
ANAPC13	0.03	0.91	FALSE	FALSE	FALSE	FALSE
ANAPC15	0.7	0.14	FALSE	FALSE	FALSE	FALSE
ANAPC16	0.09	0.78	FALSE	FALSE	FALSE	FALSE
ANAPC1P1	-0.02	0.94	FALSE	FALSE	FALSE	FALSE
ANAPC2	0.37	0.09	FALSE	FALSE	FALSE	FALSE
ANAPC4	0.16	0.63	FALSE	FALSE	FALSE	FALSE
ANAPC5	0	0.98	FALSE	FALSE	FALSE	FALSE
ANAPC7	-0.18	0.47	FALSE	FALSE	FALSE	FALSE
ANG	-0.42	0.75	FALSE	FALSE	FALSE	FALSE
ANGEL1	-0.36	0.08	FALSE	FALSE	FALSE	FALSE
ANGEL2	-0.42	0.1	FALSE	FALSE	FALSE	FALSE
ANGPT1	1.64	0.05	TRUE	FALSE	TRUE	FALSE
ANGPT2	0.24	0.75	FALSE	FALSE	FALSE	FALSE
ANGPTL1	0.1	0.88	FALSE	FALSE	FALSE	FALSE
ANGPTL2	1.08	0.16	FALSE	FALSE	FALSE	FALSE
ANGPTL3	-1.54	0.36	FALSE	FALSE	FALSE	FALSE
ANGPTL4	-1.73	0.09	FALSE	FALSE	FALSE	FALSE
ANGPTL6	-0.05	0.94	FALSE	FALSE	FALSE	FALSE
ANGPTL8	-0.71	0.51	FALSE	FALSE	FALSE	FALSE
ANK1	1.96	0.05	FALSE	FALSE	FALSE	FALSE
ANK2	0.81	0.2	FALSE	FALSE	FALSE	FALSE
ANK3	0.66	0.3	FALSE	FALSE	FALSE	FALSE
ANKAR	-0.24	0.37	FALSE	FALSE	FALSE	FALSE
ANKDD1A	0.94	0.02	FALSE	FALSE	FALSE	FALSE
ANKDD1B	0.24	0.68	FALSE	FALSE	FALSE	FALSE
ANKEF1	-0.68	0.07	FALSE	FALSE	FALSE	FALSE
ANKFY1	0.27	0.07	FALSE	FALSE	FALSE	FALSE
ANKH	-0.06	0.92	FALSE	FALSE	FALSE	FALSE
ANKHD1	-0.27	0.03	FALSE	FALSE	FALSE	FALSE
ANKIB1	0.09	0.67	FALSE	FALSE	FALSE	FALSE
ANKK1	-0.8	0.04	FALSE	FALSE	FALSE	FALSE
ANKLE1	-0.09	0.73	FALSE	FALSE	FALSE	FALSE
ANKLE2	0.15	0.66	FALSE	FALSE	FALSE	FALSE
ANKMY1	-0.83	0.02	FALSE	FALSE	FALSE	FALSE
ANKMY2	-0.2	0.41	FALSE	FALSE	FALSE	FALSE
ANKRA2	-0.34	0.24	FALSE	FALSE	FALSE	FALSE
ANKRD1	0.33	0.51	FALSE	FALSE	FALSE	FALSE
ANKRD10	-0.35	0.5	FALSE	FALSE	FALSE	FALSE
ANKRD11	0.28	0.42	FALSE	FALSE	FALSE	FALSE
ANKRD12	0.07	0.68	FALSE	FALSE	FALSE	FALSE
ANKRD13A	0.39	0.26	FALSE	FALSE	FALSE	FALSE
ANKRD13B	-0.67	0.21	FALSE	FALSE	FALSE	FALSE
ANKRD13C	0.28	0.2	FALSE	FALSE	FALSE	FALSE
ANKRD13D	0.55	0.01	FALSE	FALSE	FALSE	FALSE
ANKRD16	-0.46	0.2	FALSE	FALSE	FALSE	FALSE
ANKRD17	0.18	0.38	FALSE	FALSE	FALSE	FALSE
ANKRD18A	-1.68	0.09	FALSE	FALSE	FALSE	FALSE
ANKRD18B	-1.38	0.1	FALSE	FALSE	FALSE	FALSE
ANKRD20A11P	-0.25	0.7	FALSE	FALSE	FALSE	FALSE
ANKRD20A5P	-0.02	0.98	FALSE	FALSE	FALSE	FALSE
ANKRD22	0.45	0.29	FALSE	FALSE	FALSE	FALSE
ANKRD23	-0.35	0.33	FALSE	FALSE	FALSE	FALSE
ANKRD24	-1.06	0.01	TRUE	FALSE	FALSE	TRUE
ANKRD26	-0.76	0.03	FALSE	FALSE	FALSE	FALSE
ANKRD27	-0.21	0.27	FALSE	FALSE	FALSE	FALSE
ANKRD28	0.12	0.79	FALSE	FALSE	FALSE	FALSE
ANKRD29	1.34	0.13	FALSE	FALSE	FALSE	FALSE
ANKRD31	-0.4	0.23	FALSE	FALSE	FALSE	FALSE
ANKRD33B	1.31	0.03	TRUE	FALSE	TRUE	FALSE
ANKRD34A	0.55	0.24	FALSE	FALSE	FALSE	FALSE
ANKRD36	-0.53	0.23	FALSE	FALSE	FALSE	FALSE
ANKRD36B	-0.6	0.17	FALSE	FALSE	FALSE	FALSE
ANKRD36C	-0.31	0.51	FALSE	FALSE	FALSE	FALSE
ANKRD37	-0.03	0.96	FALSE	FALSE	FALSE	FALSE
ANKRD39	-0.28	0.26	FALSE	FALSE	FALSE	FALSE
ANKRD40	-0.06	0.84	FALSE	FALSE	FALSE	FALSE
ANKRD42	-0.05	0.88	FALSE	FALSE	FALSE	FALSE
ANKRD44	0.34	0.39	FALSE	FALSE	FALSE	FALSE
ANKRD45	0.32	0.56	FALSE	FALSE	FALSE	FALSE
ANKRD46	-0.27	0.56	FALSE	FALSE	FALSE	FALSE
ANKRD49	-0.37	0.16	FALSE	FALSE	FALSE	FALSE
ANKRD50	0.4	0.33	FALSE	FALSE	FALSE	FALSE
ANKRD52	0.21	0.3	FALSE	FALSE	FALSE	FALSE
ANKRD53	0.08	0.84	FALSE	FALSE	FALSE	FALSE
ANKRD54	0.1	0.79	FALSE	FALSE	FALSE	FALSE
ANKRD6	0.12	0.78	FALSE	FALSE	FALSE	FALSE
ANKRD65	-0.5	0.42	FALSE	FALSE	FALSE	FALSE
ANKRD7	-0.99	0.3	FALSE	FALSE	FALSE	FALSE
ANKRD9	-0.08	0.81	FALSE	FALSE	FALSE	FALSE
ANKS1A	0.23	0.51	FALSE	FALSE	FALSE	FALSE
ANKS1B	-0.99	0.24	FALSE	FALSE	FALSE	FALSE
ANKS3	0.44	0.22	FALSE	FALSE	FALSE	FALSE
ANKS4B	-0.62	0.37	FALSE	FALSE	FALSE	FALSE
ANKS6	0.32	0.6	FALSE	FALSE	FALSE	FALSE
ANKZF1	-0.6	0.07	FALSE	FALSE	FALSE	FALSE
ANLN	0.77	0.37	FALSE	FALSE	FALSE	FALSE
ANO1	-0.5	0.64	FALSE	FALSE	FALSE	FALSE
ANO10	0.27	0.18	FALSE	FALSE	FALSE	FALSE
ANO2	1.26	0.05	FALSE	FALSE	FALSE	FALSE
ANO3	0.96	0.23	FALSE	FALSE	FALSE	FALSE
ANO4	0.43	0.51	FALSE	FALSE	FALSE	FALSE
ANO5	-0.33	0.52	FALSE	FALSE	FALSE	FALSE
ANO6	-0.21	0.73	FALSE	FALSE	FALSE	FALSE
ANO7	0.38	0.69	FALSE	FALSE	FALSE	FALSE
ANO8	0.02	0.96	FALSE	FALSE	FALSE	FALSE
ANO9	-0.31	0.72	FALSE	FALSE	FALSE	FALSE
ANOS1	-0.29	0.72	FALSE	FALSE	FALSE	FALSE
ANP32A	0.07	0.86	FALSE	FALSE	FALSE	FALSE
ANP32B	0.37	0.16	FALSE	FALSE	FALSE	FALSE
ANP32C	-0.19	0.65	FALSE	FALSE	FALSE	FALSE
ANP32D	-0.41	0.2	FALSE	FALSE	FALSE	FALSE
ANP32E	0	0.99	FALSE	FALSE	FALSE	FALSE
ANPEP	1.22	0.27	FALSE	FALSE	FALSE	FALSE
ANTKMT	0.08	0.78	FALSE	FALSE	FALSE	FALSE
ANTXR1	1.15	0.17	FALSE	FALSE	FALSE	FALSE
ANTXR2	1.22	0.06	FALSE	FALSE	FALSE	FALSE
ANXA1	1.4	0.13	FALSE	FALSE	FALSE	FALSE
ANXA10	-0.94	0.33	FALSE	FALSE	FALSE	FALSE
ANXA11	0.16	0.64	FALSE	FALSE	FALSE	FALSE
ANXA13	-0.43	0.73	FALSE	FALSE	FALSE	FALSE
ANXA2	0.29	0.6	FALSE	FALSE	FALSE	FALSE
ANXA2P1	0.29	0.62	FALSE	FALSE	FALSE	FALSE
ANXA2P2	0.08	0.92	FALSE	FALSE	FALSE	FALSE
ANXA2R	0.24	0.55	FALSE	FALSE	FALSE	FALSE
ANXA3	-1.01	0.38	FALSE	FALSE	FALSE	FALSE
ANXA4	-0.05	0.94	FALSE	FALSE	FALSE	FALSE
ANXA5	1.11	0.02	TRUE	FALSE	TRUE	FALSE
ANXA6	1.29	0.05	TRUE	TRUE	FALSE	FALSE
ANXA7	0.32	0.12	FALSE	FALSE	FALSE	FALSE
ANXA8L1	-0.07	0.83	FALSE	FALSE	FALSE	FALSE
ANXA9	-1.26	0.1	FALSE	FALSE	FALSE	FALSE
AOAH	1.62	0.01	TRUE	TRUE	FALSE	FALSE
AOC1	-0.26	0.81	FALSE	FALSE	FALSE	FALSE
AOC2	-0.56	0.06	FALSE	FALSE	FALSE	FALSE
AOC3	0.84	0.39	FALSE	FALSE	FALSE	FALSE
AOC4P	-0.52	0.52	FALSE	FALSE	FALSE	FALSE
AOPEP	-0.12	0.72	FALSE	FALSE	FALSE	FALSE
AOX1	-0.93	0.5	FALSE	FALSE	FALSE	FALSE
AP1AR	-0.29	0.3	FALSE	FALSE	FALSE	FALSE
AP1B1	0.38	0.06	FALSE	FALSE	FALSE	FALSE
AP1G1	-0.12	0.33	FALSE	FALSE	FALSE	FALSE
AP1G2	-0.68	0.05	FALSE	FALSE	FALSE	FALSE
AP1M1	0.64	0.03	FALSE	FALSE	FALSE	FALSE
AP1M2	-0.99	0.45	FALSE	FALSE	FALSE	FALSE
AP1S1	-0.47	0.33	FALSE	FALSE	FALSE	FALSE
AP1S2	0.59	0.13	FALSE	FALSE	FALSE	FALSE
AP1S3	-0.51	0.32	FALSE	FALSE	FALSE	FALSE
AP2A1	0.14	0.42	FALSE	FALSE	FALSE	FALSE
AP2A2	-0.03	0.87	FALSE	FALSE	FALSE	FALSE
AP2B1	-0.3	0.34	FALSE	FALSE	FALSE	FALSE
AP2M1	0.52	0.07	FALSE	FALSE	FALSE	FALSE
AP2S1	0.27	0.45	FALSE	FALSE	FALSE	FALSE
AP3B1	0.15	0.55	FALSE	FALSE	FALSE	FALSE
AP3B2	-0.1	0.92	FALSE	FALSE	FALSE	FALSE
AP3D1	0.15	0.48	FALSE	FALSE	FALSE	FALSE
AP3M1	0.13	0.61	FALSE	FALSE	FALSE	FALSE
AP3M2	0.21	0.47	FALSE	FALSE	FALSE	FALSE
AP3S1	0.31	0.18	FALSE	FALSE	FALSE	FALSE
AP4B1	0.05	0.88	FALSE	FALSE	FALSE	FALSE
AP4E1	-0.15	0.62	FALSE	FALSE	FALSE	FALSE
AP4M1	-0.11	0.75	FALSE	FALSE	FALSE	FALSE
AP4S1	-0.04	0.79	FALSE	FALSE	FALSE	FALSE
AP5B1	0.46	0.22	FALSE	FALSE	FALSE	FALSE
AP5M1	-0.32	0.26	FALSE	FALSE	FALSE	FALSE
AP5S1	-0.22	0.25	FALSE	FALSE	FALSE	FALSE
AP5Z1	0.27	0.28	FALSE	FALSE	FALSE	FALSE
APAF1	0.13	0.5	FALSE	FALSE	FALSE	FALSE
APBA1	-0.06	0.89	FALSE	FALSE	FALSE	FALSE
APBA2	-0.12	0.9	FALSE	FALSE	FALSE	FALSE
APBA3	0.31	0.17	FALSE	FALSE	FALSE	FALSE
APBB1	-0.32	0.56	FALSE	FALSE	FALSE	FALSE
APBB1IP	0.88	0.11	FALSE	FALSE	FALSE	FALSE
APBB2	0.81	0.09	FALSE	FALSE	FALSE	FALSE
APBB3	-0.27	0.41	FALSE	FALSE	FALSE	FALSE
APC	-0.1	0.63	FALSE	FALSE	FALSE	FALSE
APC2	-0.01	0.95	FALSE	FALSE	FALSE	FALSE
APCDD1	0.4	0.75	FALSE	FALSE	FALSE	FALSE
APCS	-2.18	0.32	FALSE	FALSE	FALSE	FALSE
APEH	0.2	0.43	FALSE	FALSE	FALSE	FALSE
APEX1	-0.19	0.55	FALSE	FALSE	FALSE	FALSE
APEX2	0.36	0.09	FALSE	FALSE	FALSE	FALSE
APH1A	-0.41	0.19	FALSE	FALSE	FALSE	FALSE
APH1B	0.52	0.2	FALSE	FALSE	FALSE	FALSE
API5	0.24	0.04	FALSE	FALSE	FALSE	FALSE
APIP	0.1	0.77	FALSE	FALSE	FALSE	FALSE
APLF	0.08	0.82	FALSE	FALSE	FALSE	FALSE
APLN	0.38	0.46	FALSE	FALSE	FALSE	FALSE
APLNR	0.58	0.31	FALSE	FALSE	FALSE	FALSE
APLP1	-0.54	0.46	FALSE	FALSE	FALSE	FALSE
APLP2	-0.17	0.49	FALSE	FALSE	FALSE	FALSE
APMAP	-0.58	0.1	FALSE	FALSE	FALSE	FALSE
APOA1	-2.15	0.39	FALSE	FALSE	FALSE	FALSE
APOA2	-2.93	0.29	FALSE	FALSE	FALSE	FALSE
APOA5	-0.94	0.53	FALSE	FALSE	FALSE	FALSE
APOB	-3.07	0.23	FALSE	FALSE	FALSE	FALSE
APOBEC3A	0.27	0.71	FALSE	FALSE	FALSE	FALSE
APOBEC3B	0.18	0.87	FALSE	FALSE	FALSE	FALSE
APOBEC3C	1.07	0.02	TRUE	TRUE	FALSE	FALSE
APOBEC3D	0.85	0.26	FALSE	FALSE	FALSE	FALSE
APOBEC3F	0.13	0.68	FALSE	FALSE	FALSE	FALSE
APOBEC3G	1.15	0.1	FALSE	FALSE	FALSE	FALSE
APOBEC3H	1.11	0.04	TRUE	TRUE	FALSE	FALSE
APOBR	1	0.03	FALSE	FALSE	FALSE	FALSE
APOC1	-0.59	0.65	FALSE	FALSE	FALSE	FALSE
APOC1P1	-0.76	0.5	FALSE	FALSE	FALSE	FALSE
APOC3	-2.44	0.37	FALSE	FALSE	FALSE	FALSE
APOD	-0.5	0.7	FALSE	FALSE	FALSE	FALSE
APOE	-0.43	0.61	FALSE	FALSE	FALSE	FALSE
APOF	-0.79	0.55	FALSE	FALSE	FALSE	FALSE
APOH	-2.86	0.26	FALSE	FALSE	FALSE	FALSE
APOL1	1.16	0.08	FALSE	FALSE	FALSE	FALSE
APOL2	0.6	0.13	FALSE	FALSE	FALSE	FALSE
APOL3	1.44	0	TRUE	TRUE	FALSE	FALSE
APOL4	0.58	0.29	FALSE	FALSE	FALSE	FALSE
APOL6	0.74	0.07	FALSE	FALSE	FALSE	FALSE
APOLD1	0.7	0.28	FALSE	FALSE	FALSE	FALSE
APOM	-0.73	0.27	FALSE	FALSE	FALSE	FALSE
APOO	0.13	0.78	FALSE	FALSE	FALSE	FALSE
APOOL	-0.2	0.29	FALSE	FALSE	FALSE	FALSE
APP	-0.22	0.77	FALSE	FALSE	FALSE	FALSE
APPBP2	-0.05	0.81	FALSE	FALSE	FALSE	FALSE
APPL1	-0.03	0.9	FALSE	FALSE	FALSE	FALSE
APPL2	0.12	0.75	FALSE	FALSE	FALSE	FALSE
APRG1	-0.32	0.25	FALSE	FALSE	FALSE	FALSE
APRT	0.06	0.85	FALSE	FALSE	FALSE	FALSE
APTR	-0.06	0.84	FALSE	FALSE	FALSE	FALSE
APTX	-0.61	0.02	FALSE	FALSE	FALSE	FALSE
AQP1	0.07	0.93	FALSE	FALSE	FALSE	FALSE
AQP11	0.2	0.76	FALSE	FALSE	FALSE	FALSE
AQP3	-1.18	0.31	FALSE	FALSE	FALSE	FALSE
AQP5	-0.85	0.57	FALSE	FALSE	FALSE	FALSE
AQP7	-1.21	0.17	FALSE	FALSE	FALSE	FALSE
AQP9	-0.21	0.85	FALSE	FALSE	FALSE	FALSE
AQR	-0.29	0.14	FALSE	FALSE	FALSE	FALSE
AR	-0.18	0.92	FALSE	FALSE	FALSE	FALSE
ARAF	-0.19	0.31	FALSE	FALSE	FALSE	FALSE
ARAP1	0.74	0	FALSE	FALSE	FALSE	FALSE
ARAP2	-0.64	0.4	FALSE	FALSE	FALSE	FALSE
ARAP3	-0.16	0.7	FALSE	FALSE	FALSE	FALSE
ARC	-0.34	0.36	FALSE	FALSE	FALSE	FALSE
ARCN1	0.47	0.06	FALSE	FALSE	FALSE	FALSE
AREG	-1.4	0.15	FALSE	FALSE	FALSE	FALSE
AREL1	-0.18	0.39	FALSE	FALSE	FALSE	FALSE
ARF1	0.31	0.16	FALSE	FALSE	FALSE	FALSE
ARF3	-0.07	0.69	FALSE	FALSE	FALSE	FALSE
ARF4	0.68	0.05	FALSE	FALSE	FALSE	FALSE
ARF5	-0.09	0.83	FALSE	FALSE	FALSE	FALSE
ARF6	0.14	0.16	FALSE	FALSE	FALSE	FALSE
ARFGAP1	0.6	0	FALSE	FALSE	FALSE	FALSE
ARFGAP2	0.19	0.28	FALSE	FALSE	FALSE	FALSE
ARFGAP3	-0.1	0.76	FALSE	FALSE	FALSE	FALSE
ARFGEF1	-0.55	0.05	FALSE	FALSE	FALSE	FALSE
ARFGEF2	-0.12	0.36	FALSE	FALSE	FALSE	FALSE
ARFGEF3	-0.47	0.64	FALSE	FALSE	FALSE	FALSE
ARFIP1	0.23	0.39	FALSE	FALSE	FALSE	FALSE
ARFIP2	-0.16	0.67	FALSE	FALSE	FALSE	FALSE
ARFRP1	0.23	0.33	FALSE	FALSE	FALSE	FALSE
ARG1	-1.34	0.44	FALSE	FALSE	FALSE	FALSE
ARG2	0.42	0.72	FALSE	FALSE	FALSE	FALSE
ARGLU1	0.07	0.86	FALSE	FALSE	FALSE	FALSE
ARHGAP1	0.53	0.03	FALSE	FALSE	FALSE	FALSE
ARHGAP10	0.93	0.04	FALSE	FALSE	FALSE	FALSE
ARHGAP11A	0.64	0.28	FALSE	FALSE	FALSE	FALSE
ARHGAP11B	0.45	0.5	FALSE	FALSE	FALSE	FALSE
ARHGAP12	-0.52	0.01	FALSE	FALSE	FALSE	FALSE
ARHGAP15	1.39	0.01	TRUE	TRUE	FALSE	FALSE
ARHGAP17	0.43	0.33	FALSE	FALSE	FALSE	FALSE
ARHGAP18	0.9	0.01	FALSE	FALSE	FALSE	FALSE
ARHGAP20	0.32	0.64	FALSE	FALSE	FALSE	FALSE
ARHGAP21	-0.02	0.94	FALSE	FALSE	FALSE	FALSE
ARHGAP22	1.22	0.2	FALSE	FALSE	FALSE	FALSE
ARHGAP23	0.52	0.37	FALSE	FALSE	FALSE	FALSE
ARHGAP24	1.02	0.05	TRUE	TRUE	FALSE	FALSE
ARHGAP25	1.17	0	TRUE	TRUE	FALSE	FALSE
ARHGAP26	0.2	0.58	FALSE	FALSE	FALSE	FALSE
ARHGAP27	-0.07	0.81	FALSE	FALSE	FALSE	FALSE
ARHGAP27P1	-0.15	0.76	FALSE	FALSE	FALSE	FALSE
ARHGAP28	1.19	0.09	FALSE	FALSE	FALSE	FALSE
ARHGAP29	-0.14	0.65	FALSE	FALSE	FALSE	FALSE
ARHGAP30	1.58	0	TRUE	TRUE	FALSE	FALSE
ARHGAP31	0.31	0.51	FALSE	FALSE	FALSE	FALSE
ARHGAP32	-0.39	0.39	FALSE	FALSE	FALSE	FALSE
ARHGAP33	-0.41	0.28	FALSE	FALSE	FALSE	FALSE
ARHGAP35	-0.62	0.01	FALSE	FALSE	FALSE	FALSE
ARHGAP39	-0.84	0.18	FALSE	FALSE	FALSE	FALSE
ARHGAP4	0.64	0.17	FALSE	FALSE	FALSE	FALSE
ARHGAP40	-0.87	0.11	FALSE	FALSE	FALSE	FALSE
ARHGAP42	0.27	0.53	FALSE	FALSE	FALSE	FALSE
ARHGAP44	-0.29	0.6	FALSE	FALSE	FALSE	FALSE
ARHGAP45	1.41	0	TRUE	TRUE	FALSE	FALSE
ARHGAP5	-0.67	0.02	FALSE	FALSE	FALSE	FALSE
ARHGAP6	0.99	0.32	FALSE	FALSE	FALSE	FALSE
ARHGAP9	1.65	0	TRUE	TRUE	FALSE	FALSE
ARHGDIA	0.31	0.32	FALSE	FALSE	FALSE	FALSE
ARHGDIB	0.84	0.03	FALSE	FALSE	FALSE	FALSE
ARHGDIG	-0.46	0.44	FALSE	FALSE	FALSE	FALSE
ARHGEF1	0.24	0.31	FALSE	FALSE	FALSE	FALSE
ARHGEF10	0.83	0.25	FALSE	FALSE	FALSE	FALSE
ARHGEF10L	0.06	0.91	FALSE	FALSE	FALSE	FALSE
ARHGEF11	-0.18	0.42	FALSE	FALSE	FALSE	FALSE
ARHGEF12	0.12	0.59	FALSE	FALSE	FALSE	FALSE
ARHGEF15	0.56	0.16	FALSE	FALSE	FALSE	FALSE
ARHGEF16	-1.13	0.28	FALSE	FALSE	FALSE	FALSE
ARHGEF17	0.9	0.06	FALSE	FALSE	FALSE	FALSE
ARHGEF18	-0.07	0.78	FALSE	FALSE	FALSE	FALSE
ARHGEF19	-0.3	0.69	FALSE	FALSE	FALSE	FALSE
ARHGEF2	-0.1	0.86	FALSE	FALSE	FALSE	FALSE
ARHGEF25	1.34	0	TRUE	FALSE	TRUE	FALSE
ARHGEF26	-0.37	0.7	FALSE	FALSE	FALSE	FALSE
ARHGEF28	0.06	0.92	FALSE	FALSE	FALSE	FALSE
ARHGEF3	0.24	0.57	FALSE	FALSE	FALSE	FALSE
ARHGEF33	-0.17	0.46	FALSE	FALSE	FALSE	FALSE
ARHGEF34P	-1.46	0.03	TRUE	FALSE	FALSE	TRUE
ARHGEF35	-1.52	0.04	TRUE	FALSE	FALSE	TRUE
ARHGEF37	-0.61	0.41	FALSE	FALSE	FALSE	FALSE
ARHGEF38	-1.11	0.26	FALSE	FALSE	FALSE	FALSE
ARHGEF39	-0.2	0.63	FALSE	FALSE	FALSE	FALSE
ARHGEF4	-0.94	0.2	FALSE	FALSE	FALSE	FALSE
ARHGEF40	0.01	0.98	FALSE	FALSE	FALSE	FALSE
ARHGEF5	-1.64	0.02	TRUE	FALSE	FALSE	TRUE
ARHGEF6	0.93	0.04	FALSE	FALSE	FALSE	FALSE
ARHGEF7	-0.08	0.8	FALSE	FALSE	FALSE	FALSE
ARHGEF9	-0.43	0.23	FALSE	FALSE	FALSE	FALSE
ARID1A	-0.46	0.17	FALSE	FALSE	FALSE	FALSE
ARID1B	0	1	FALSE	FALSE	FALSE	FALSE
ARID2	-0.36	0.08	FALSE	FALSE	FALSE	FALSE
ARID3A	-0.04	0.89	FALSE	FALSE	FALSE	FALSE
ARID3B	0	0.99	FALSE	FALSE	FALSE	FALSE
ARID3C	-0.38	0.57	FALSE	FALSE	FALSE	FALSE
ARID4A	-0.26	0.23	FALSE	FALSE	FALSE	FALSE
ARID4B	-0.43	0.13	FALSE	FALSE	FALSE	FALSE
ARID5A	0.13	0.79	FALSE	FALSE	FALSE	FALSE
ARID5B	0.06	0.89	FALSE	FALSE	FALSE	FALSE
ARIH1	0.12	0.63	FALSE	FALSE	FALSE	FALSE
ARIH2	-0.11	0.58	FALSE	FALSE	FALSE	FALSE
ARIH2OS	0.03	0.9	FALSE	FALSE	FALSE	FALSE
ARL1	0.41	0.28	FALSE	FALSE	FALSE	FALSE
ARL10	0.12	0.82	FALSE	FALSE	FALSE	FALSE
ARL11	0.34	0.08	FALSE	FALSE	FALSE	FALSE
ARL13B	0.53	0.03	FALSE	FALSE	FALSE	FALSE
ARL14EP	0.16	0.29	FALSE	FALSE	FALSE	FALSE
ARL15	0.21	0.22	FALSE	FALSE	FALSE	FALSE
ARL16	-0.26	0.24	FALSE	FALSE	FALSE	FALSE
ARL17A	-0.93	0	FALSE	FALSE	FALSE	FALSE
ARL17B	-0.3	0.47	FALSE	FALSE	FALSE	FALSE
ARL2	0.25	0.61	FALSE	FALSE	FALSE	FALSE
ARL2BP	0.38	0.31	FALSE	FALSE	FALSE	FALSE
ARL3	0.03	0.93	FALSE	FALSE	FALSE	FALSE
ARL4A	0.18	0.63	FALSE	FALSE	FALSE	FALSE
ARL4C	1.8	0.04	TRUE	TRUE	FALSE	FALSE
ARL4D	-0.15	0.82	FALSE	FALSE	FALSE	FALSE
ARL5A	-0.22	0.44	FALSE	FALSE	FALSE	FALSE
ARL5B	-0.4	0.13	FALSE	FALSE	FALSE	FALSE
ARL6	-0.07	0.78	FALSE	FALSE	FALSE	FALSE
ARL6IP1	0.33	0.52	FALSE	FALSE	FALSE	FALSE
ARL6IP4	0.43	0.01	FALSE	FALSE	FALSE	FALSE
ARL6IP5	0.37	0.11	FALSE	FALSE	FALSE	FALSE
ARL6IP6	-0.09	0.76	FALSE	FALSE	FALSE	FALSE
ARL8A	-0.11	0.6	FALSE	FALSE	FALSE	FALSE
ARL8B	0.23	0.29	FALSE	FALSE	FALSE	FALSE
ARL9	-0.25	0.51	FALSE	FALSE	FALSE	FALSE
ARMC1	-0.3	0.19	FALSE	FALSE	FALSE	FALSE
ARMC10	-0.58	0.06	FALSE	FALSE	FALSE	FALSE
ARMC12	-0.44	0.33	FALSE	FALSE	FALSE	FALSE
ARMC2	-0.02	0.96	FALSE	FALSE	FALSE	FALSE
ARMC3	-0.11	0.88	FALSE	FALSE	FALSE	FALSE
ARMC5	0.02	0.94	FALSE	FALSE	FALSE	FALSE
ARMC6	0.47	0.07	FALSE	FALSE	FALSE	FALSE
ARMC7	-0.16	0.4	FALSE	FALSE	FALSE	FALSE
ARMC8	-0.09	0.56	FALSE	FALSE	FALSE	FALSE
ARMC9	-0.21	0.53	FALSE	FALSE	FALSE	FALSE
ARMCX1	1.3	0.03	TRUE	FALSE	TRUE	FALSE
ARMCX2	0.45	0.48	FALSE	FALSE	FALSE	FALSE
ARMCX3	0.47	0.38	FALSE	FALSE	FALSE	FALSE
ARMCX4	0.45	0.09	FALSE	FALSE	FALSE	FALSE
ARMCX5	-0.28	0.33	FALSE	FALSE	FALSE	FALSE
ARMCX5-GPRASP2	-0.13	0.43	FALSE	FALSE	FALSE	FALSE
ARMCX6	0.42	0.4	FALSE	FALSE	FALSE	FALSE
ARMH1	-0.05	0.89	FALSE	FALSE	FALSE	FALSE
ARMH3	-0.44	0.01	FALSE	FALSE	FALSE	FALSE
ARMH4	0.8	0.15	FALSE	FALSE	FALSE	FALSE
ARMT1	-0.15	0.66	FALSE	FALSE	FALSE	FALSE
ARNT	-0.15	0.57	FALSE	FALSE	FALSE	FALSE
ARNT2	0.53	0.39	FALSE	FALSE	FALSE	FALSE
ARNTL	0.04	0.91	FALSE	FALSE	FALSE	FALSE
ARNTL2	1.32	0.16	FALSE	FALSE	FALSE	FALSE
ARPC1A	-0.31	0.47	FALSE	FALSE	FALSE	FALSE
ARPC1B	0.92	0.13	FALSE	FALSE	FALSE	FALSE
ARPC2	0.42	0.15	FALSE	FALSE	FALSE	FALSE
ARPC3	0.25	0.13	FALSE	FALSE	FALSE	FALSE
ARPC4	0.64	0.05	FALSE	FALSE	FALSE	FALSE
ARPC5	0.47	0.1	FALSE	FALSE	FALSE	FALSE
ARPC5L	0.42	0.11	FALSE	FALSE	FALSE	FALSE
ARPIN	0.36	0.21	FALSE	FALSE	FALSE	FALSE
ARPP19	-0.19	0.21	FALSE	FALSE	FALSE	FALSE
ARRB1	0.33	0.37	FALSE	FALSE	FALSE	FALSE
ARRB2	0.79	0.02	FALSE	FALSE	FALSE	FALSE
ARRDC1	-0.29	0.49	FALSE	FALSE	FALSE	FALSE
ARRDC1-AS1	0.1	0.75	FALSE	FALSE	FALSE	FALSE
ARRDC2	0.1	0.85	FALSE	FALSE	FALSE	FALSE
ARRDC3	-0.19	0.42	FALSE	FALSE	FALSE	FALSE
ARRDC4	0.35	0.54	FALSE	FALSE	FALSE	FALSE
ARRDC5	0.72	0.02	FALSE	FALSE	FALSE	FALSE
ARSA	-0.17	0.41	FALSE	FALSE	FALSE	FALSE
ARSB	0.52	0.13	FALSE	FALSE	FALSE	FALSE
ARSD	-0.87	0.11	FALSE	FALSE	FALSE	FALSE
ARSG	-0.61	0.16	FALSE	FALSE	FALSE	FALSE
ARSI	1.06	0.12	FALSE	FALSE	FALSE	FALSE
ARSJ	-0.37	0.53	FALSE	FALSE	FALSE	FALSE
ARSK	0.24	0.49	FALSE	FALSE	FALSE	FALSE
ARSL	-1.39	0.26	FALSE	FALSE	FALSE	FALSE
ART4	-0.14	0.92	FALSE	FALSE	FALSE	FALSE
ARTN	0	0.99	FALSE	FALSE	FALSE	FALSE
ARV1	-0.5	0.02	FALSE	FALSE	FALSE	FALSE
ARVCF	-0.51	0.37	FALSE	FALSE	FALSE	FALSE
ASAH1	0.23	0.62	FALSE	FALSE	FALSE	FALSE
ASAH2	-0.66	0.15	FALSE	FALSE	FALSE	FALSE
ASAH2B	-0.07	0.85	FALSE	FALSE	FALSE	FALSE
ASAP1	0.22	0.61	FALSE	FALSE	FALSE	FALSE
ASAP2	0.43	0.32	FALSE	FALSE	FALSE	FALSE
ASAP3	0.24	0.6	FALSE	FALSE	FALSE	FALSE
ASB1	0.21	0.51	FALSE	FALSE	FALSE	FALSE
ASB13	-0.58	0.07	FALSE	FALSE	FALSE	FALSE
ASB16	-0.52	0.1	FALSE	FALSE	FALSE	FALSE
ASB16-AS1	-0.71	0.04	FALSE	FALSE	FALSE	FALSE
ASB2	0.98	0.19	FALSE	FALSE	FALSE	FALSE
ASB3	-0.1	0.75	FALSE	FALSE	FALSE	FALSE
ASB6	0.39	0.35	FALSE	FALSE	FALSE	FALSE
ASB7	0.36	0.2	FALSE	FALSE	FALSE	FALSE
ASB8	0.15	0.52	FALSE	FALSE	FALSE	FALSE
ASB9	0.32	0.49	FALSE	FALSE	FALSE	FALSE
ASCC1	0.13	0.62	FALSE	FALSE	FALSE	FALSE
ASCC2	0.29	0.37	FALSE	FALSE	FALSE	FALSE
ASCC3	0.15	0.55	FALSE	FALSE	FALSE	FALSE
ASCL2	0.15	0.52	FALSE	FALSE	FALSE	FALSE
ASF1A	0.04	0.89	FALSE	FALSE	FALSE	FALSE
ASF1B	0.49	0.43	FALSE	FALSE	FALSE	FALSE
ASGR1	-1.4	0.36	FALSE	FALSE	FALSE	FALSE
ASGR2	-0.77	0.63	FALSE	FALSE	FALSE	FALSE
ASH1L	-0.52	0.05	FALSE	FALSE	FALSE	FALSE
ASH1L-AS1	-0.28	0.19	FALSE	FALSE	FALSE	FALSE
ASH2L	0.15	0.56	FALSE	FALSE	FALSE	FALSE
ASIC1	-0.47	0.45	FALSE	FALSE	FALSE	FALSE
ASIC3	0	1	FALSE	FALSE	FALSE	FALSE
ASIP	-0.53	0.39	FALSE	FALSE	FALSE	FALSE
ASL	0.09	0.87	FALSE	FALSE	FALSE	FALSE
ASMTL	0.65	0.08	FALSE	FALSE	FALSE	FALSE
ASMTL-AS1	-0.18	0.59	FALSE	FALSE	FALSE	FALSE
ASNS	-0.48	0.26	FALSE	FALSE	FALSE	FALSE
ASNSD1	0.01	0.98	FALSE	FALSE	FALSE	FALSE
ASPA	0.34	0.57	FALSE	FALSE	FALSE	FALSE
ASPG	-0.55	0.57	FALSE	FALSE	FALSE	FALSE
ASPH	0.21	0.71	FALSE	FALSE	FALSE	FALSE
ASPHD1	-0.08	0.91	FALSE	FALSE	FALSE	FALSE
ASPHD2	0.78	0.08	FALSE	FALSE	FALSE	FALSE
ASPM	0.19	0.79	FALSE	FALSE	FALSE	FALSE
ASPN	0.92	0.42	FALSE	FALSE	FALSE	FALSE
ASPRV1	-0.05	0.89	FALSE	FALSE	FALSE	FALSE
ASPSCR1	-0.17	0.62	FALSE	FALSE	FALSE	FALSE
ASRGL1	-0.23	0.73	FALSE	FALSE	FALSE	FALSE
ASS1	-0.16	0.91	FALSE	FALSE	FALSE	FALSE
ASTE1	0.11	0.24	FALSE	FALSE	FALSE	FALSE
ASTN2	-0.47	0.48	FALSE	FALSE	FALSE	FALSE
ASXL1	-0.01	0.95	FALSE	FALSE	FALSE	FALSE
ASXL2	-0.33	0.22	FALSE	FALSE	FALSE	FALSE
ASXL3	-0.51	0.19	FALSE	FALSE	FALSE	FALSE
ATAD1	-0.64	0.15	FALSE	FALSE	FALSE	FALSE
ATAD2	-0.05	0.92	FALSE	FALSE	FALSE	FALSE
ATAD2B	-0.28	0.35	FALSE	FALSE	FALSE	FALSE
ATAD3A	0.44	0.22	FALSE	FALSE	FALSE	FALSE
ATAD3B	0.05	0.93	FALSE	FALSE	FALSE	FALSE
ATAD3C	-1.43	0.01	TRUE	FALSE	FALSE	TRUE
ATAD5	-0.39	0.49	FALSE	FALSE	FALSE	FALSE
ATAT1	-0.36	0.22	FALSE	FALSE	FALSE	FALSE
ATE1	-0.55	0.01	FALSE	FALSE	FALSE	FALSE
ATE1-AS1	0	0.99	FALSE	FALSE	FALSE	FALSE
ATF1	-0.18	0.41	FALSE	FALSE	FALSE	FALSE
ATF2	-0.13	0.33	FALSE	FALSE	FALSE	FALSE
ATF3	0.6	0.05	FALSE	FALSE	FALSE	FALSE
ATF4	-0.2	0.41	FALSE	FALSE	FALSE	FALSE
ATF5	-0.2	0.8	FALSE	FALSE	FALSE	FALSE
ATF6	-0.19	0.27	FALSE	FALSE	FALSE	FALSE
ATF6B	-0.08	0.54	FALSE	FALSE	FALSE	FALSE
ATF7	-0.25	0.15	FALSE	FALSE	FALSE	FALSE
ATF7IP	0.58	0.09	FALSE	FALSE	FALSE	FALSE
ATF7IP2	-0.21	0.65	FALSE	FALSE	FALSE	FALSE
ATG10	-0.11	0.58	FALSE	FALSE	FALSE	FALSE
ATG101	0.3	0.28	FALSE	FALSE	FALSE	FALSE
ATG12	0.16	0.52	FALSE	FALSE	FALSE	FALSE
ATG13	0.22	0.14	FALSE	FALSE	FALSE	FALSE
ATG14	-0.1	0.62	FALSE	FALSE	FALSE	FALSE
ATG16L1	-0.27	0.15	FALSE	FALSE	FALSE	FALSE
ATG16L2	0.47	0.06	FALSE	FALSE	FALSE	FALSE
ATG2A	0.05	0.84	FALSE	FALSE	FALSE	FALSE
ATG2B	-0.26	0.1	FALSE	FALSE	FALSE	FALSE
ATG3	0.31	0.15	FALSE	FALSE	FALSE	FALSE
ATG4A	0.01	0.97	FALSE	FALSE	FALSE	FALSE
ATG4B	-0.06	0.75	FALSE	FALSE	FALSE	FALSE
ATG4C	0.29	0.15	FALSE	FALSE	FALSE	FALSE
ATG4D	-0.3	0.22	FALSE	FALSE	FALSE	FALSE
ATG5	0.08	0.72	FALSE	FALSE	FALSE	FALSE
ATG7	0.39	0.08	FALSE	FALSE	FALSE	FALSE
ATG9A	-0.3	0.13	FALSE	FALSE	FALSE	FALSE
ATG9B	-0.85	0.23	FALSE	FALSE	FALSE	FALSE
ATIC	0.18	0.52	FALSE	FALSE	FALSE	FALSE
ATL1	0.14	0.83	FALSE	FALSE	FALSE	FALSE
ATL2	-0.66	0.02	FALSE	FALSE	FALSE	FALSE
ATL3	0.41	0.26	FALSE	FALSE	FALSE	FALSE
ATM	-0.33	0.48	FALSE	FALSE	FALSE	FALSE
ATMIN	-0.17	0.5	FALSE	FALSE	FALSE	FALSE
ATN1	0.07	0.88	FALSE	FALSE	FALSE	FALSE
ATOH8	-0.36	0.42	FALSE	FALSE	FALSE	FALSE
ATOX1	0.08	0.74	FALSE	FALSE	FALSE	FALSE
ATP10A	1.68	0.1	FALSE	FALSE	FALSE	FALSE
ATP10D	0.84	0.13	FALSE	FALSE	FALSE	FALSE
ATP11A	-0.11	0.79	FALSE	FALSE	FALSE	FALSE
ATP11B	-0.06	0.85	FALSE	FALSE	FALSE	FALSE
ATP11C	-0.11	0.84	FALSE	FALSE	FALSE	FALSE
ATP13A1	0.16	0.34	FALSE	FALSE	FALSE	FALSE
ATP13A2	0.11	0.61	FALSE	FALSE	FALSE	FALSE
ATP13A3	-0.26	0.47	FALSE	FALSE	FALSE	FALSE
ATP13A4	-1.07	0.3	FALSE	FALSE	FALSE	FALSE
ATP1A1	-0.54	0.23	FALSE	FALSE	FALSE	FALSE
ATP1A1-AS1	-0.25	0.3	FALSE	FALSE	FALSE	FALSE
ATP1A2	-0.17	0.74	FALSE	FALSE	FALSE	FALSE
ATP1A3	-0.21	0.56	FALSE	FALSE	FALSE	FALSE
ATP1B1	-0.73	0.38	FALSE	FALSE	FALSE	FALSE
ATP1B2	-0.15	0.82	FALSE	FALSE	FALSE	FALSE
ATP1B3	0.41	0.17	FALSE	FALSE	FALSE	FALSE
ATP23	0.24	0.52	FALSE	FALSE	FALSE	FALSE
ATP2A1	-0.48	0.18	FALSE	FALSE	FALSE	FALSE
ATP2A2	-0.08	0.65	FALSE	FALSE	FALSE	FALSE
ATP2A3	0.89	0.23	FALSE	FALSE	FALSE	FALSE
ATP2B1	0.29	0.58	FALSE	FALSE	FALSE	FALSE
ATP2B2	-1.26	0.21	FALSE	FALSE	FALSE	FALSE
ATP2B4	0.01	0.99	FALSE	FALSE	FALSE	FALSE
ATP2C1	-0.09	0.83	FALSE	FALSE	FALSE	FALSE
ATP2C2	-0.47	0.71	FALSE	FALSE	FALSE	FALSE
ATP5F1A	0.05	0.79	FALSE	FALSE	FALSE	FALSE
ATP5F1B	0.07	0.77	FALSE	FALSE	FALSE	FALSE
ATP5F1C	-0.12	0.56	FALSE	FALSE	FALSE	FALSE
ATP5F1D	0.1	0.68	FALSE	FALSE	FALSE	FALSE
ATP5F1E	-0.16	0.42	FALSE	FALSE	FALSE	FALSE
ATP5F1EP2	0.05	0.81	FALSE	FALSE	FALSE	FALSE
ATP5IF1	0.12	0.55	FALSE	FALSE	FALSE	FALSE
ATP5MC1	0.14	0.66	FALSE	FALSE	FALSE	FALSE
ATP5MC2	-0.37	0.15	FALSE	FALSE	FALSE	FALSE
ATP5MC3	0.17	0.5	FALSE	FALSE	FALSE	FALSE
ATP5ME	-0.41	0.42	FALSE	FALSE	FALSE	FALSE
ATP5MF	-0.41	0.03	FALSE	FALSE	FALSE	FALSE
ATP5MG	0.36	0.19	FALSE	FALSE	FALSE	FALSE
ATP5MGL	-0.32	0.16	FALSE	FALSE	FALSE	FALSE
ATP5MJ	-0.31	0.2	FALSE	FALSE	FALSE	FALSE
ATP5MK	-0.22	0.53	FALSE	FALSE	FALSE	FALSE
ATP5PB	0.8	0.07	FALSE	FALSE	FALSE	FALSE
ATP5PD	-0.04	0.86	FALSE	FALSE	FALSE	FALSE
ATP5PF	-0.11	0.68	FALSE	FALSE	FALSE	FALSE
ATP5PO	0.09	0.64	FALSE	FALSE	FALSE	FALSE
ATP6AP1	0.32	0.46	FALSE	FALSE	FALSE	FALSE
ATP6AP1L	-0.26	0.58	FALSE	FALSE	FALSE	FALSE
ATP6AP2	0.15	0.54	FALSE	FALSE	FALSE	FALSE
ATP6V0A1	-0.59	0.02	FALSE	FALSE	FALSE	FALSE
ATP6V0A2	0.17	0.47	FALSE	FALSE	FALSE	FALSE
ATP6V0B	0.41	0.1	FALSE	FALSE	FALSE	FALSE
ATP6V0C	0	0.99	FALSE	FALSE	FALSE	FALSE
ATP6V0D1	0.37	0.06	FALSE	FALSE	FALSE	FALSE
ATP6V0D2	-0.46	0.42	FALSE	FALSE	FALSE	FALSE
ATP6V0E1	0.06	0.82	FALSE	FALSE	FALSE	FALSE
ATP6V0E2	-0.27	0.67	FALSE	FALSE	FALSE	FALSE
ATP6V1A	0.2	0.4	FALSE	FALSE	FALSE	FALSE
ATP6V1B1	0.33	0.74	FALSE	FALSE	FALSE	FALSE
ATP6V1B2	0.44	0.23	FALSE	FALSE	FALSE	FALSE
ATP6V1C1	0.25	0.44	FALSE	FALSE	FALSE	FALSE
ATP6V1C2	-0.4	0.67	FALSE	FALSE	FALSE	FALSE
ATP6V1D	0.23	0.51	FALSE	FALSE	FALSE	FALSE
ATP6V1E1	0.16	0.43	FALSE	FALSE	FALSE	FALSE
ATP6V1E2	-0.08	0.87	FALSE	FALSE	FALSE	FALSE
ATP6V1F	0.09	0.75	FALSE	FALSE	FALSE	FALSE
ATP6V1G1	0.19	0.56	FALSE	FALSE	FALSE	FALSE
ATP6V1H	0.07	0.74	FALSE	FALSE	FALSE	FALSE
ATP7A	0.02	0.95	FALSE	FALSE	FALSE	FALSE
ATP7B	-0.85	0.17	FALSE	FALSE	FALSE	FALSE
ATP8A1	-0.58	0.44	FALSE	FALSE	FALSE	FALSE
ATP8A2	-0.41	0.2	FALSE	FALSE	FALSE	FALSE
ATP8B1	-0.5	0.3	FALSE	FALSE	FALSE	FALSE
ATP8B2	0.94	0.11	FALSE	FALSE	FALSE	FALSE
ATP8B3	0.57	0.31	FALSE	FALSE	FALSE	FALSE
ATP8B4	1.21	0.01	TRUE	TRUE	FALSE	FALSE
ATP9A	-0.44	0.24	FALSE	FALSE	FALSE	FALSE
ATP9B	-0.51	0.04	FALSE	FALSE	FALSE	FALSE
ATPAF1	-0.09	0.69	FALSE	FALSE	FALSE	FALSE
ATPAF2	0.13	0.71	FALSE	FALSE	FALSE	FALSE
ATPSCKMT	-0.03	0.9	FALSE	FALSE	FALSE	FALSE
ATR	-0.63	0.09	FALSE	FALSE	FALSE	FALSE
ATRAID	-0.2	0.39	FALSE	FALSE	FALSE	FALSE
ATRIP	0.03	0.9	FALSE	FALSE	FALSE	FALSE
ATRN	-0.57	0.15	FALSE	FALSE	FALSE	FALSE
ATRNL1	-0.9	0.14	FALSE	FALSE	FALSE	FALSE
ATRX	-0.86	0.09	FALSE	FALSE	FALSE	FALSE
ATXN1	0.23	0.18	FALSE	FALSE	FALSE	FALSE
ATXN10	-0.04	0.88	FALSE	FALSE	FALSE	FALSE
ATXN1L	-0.11	0.67	FALSE	FALSE	FALSE	FALSE
ATXN2	-0.15	0.36	FALSE	FALSE	FALSE	FALSE
ATXN2L	-0.23	0.51	FALSE	FALSE	FALSE	FALSE
ATXN3	-0.19	0.21	FALSE	FALSE	FALSE	FALSE
ATXN7	-0.01	0.97	FALSE	FALSE	FALSE	FALSE
ATXN7L1	-0.54	0.02	FALSE	FALSE	FALSE	FALSE
ATXN7L2	-0.24	0.38	FALSE	FALSE	FALSE	FALSE
ATXN7L3	-0.44	0.04	FALSE	FALSE	FALSE	FALSE
ATXN7L3B	-0.35	0.5	FALSE	FALSE	FALSE	FALSE
AUH	-0.11	0.73	FALSE	FALSE	FALSE	FALSE
AUNIP	0.25	0.67	FALSE	FALSE	FALSE	FALSE
AUP1	-0.13	0.59	FALSE	FALSE	FALSE	FALSE
AURKA	0.58	0.45	FALSE	FALSE	FALSE	FALSE
AURKAIP1	0.44	0.23	FALSE	FALSE	FALSE	FALSE
AURKB	0.96	0.19	FALSE	FALSE	FALSE	FALSE
AURKC	-0.31	0.29	FALSE	FALSE	FALSE	FALSE
AUTS2	0.44	0.46	FALSE	FALSE	FALSE	FALSE
AVEN	0.34	0.4	FALSE	FALSE	FALSE	FALSE
AVIL	-0.45	0.31	FALSE	FALSE	FALSE	FALSE
AVL9	-0.09	0.75	FALSE	FALSE	FALSE	FALSE
AVPI1	-0.06	0.94	FALSE	FALSE	FALSE	FALSE
AVPR1A	0	0.99	FALSE	FALSE	FALSE	FALSE
AXIN1	0.25	0.52	FALSE	FALSE	FALSE	FALSE
AXIN2	0.61	0.35	FALSE	FALSE	FALSE	FALSE
AXL	1.41	0.2	FALSE	FALSE	FALSE	FALSE
AZGP1	-3.72	0.1	FALSE	FALSE	FALSE	FALSE
AZGP1P1	-1.17	0.09	FALSE	FALSE	FALSE	FALSE
AZI2	0.19	0.46	FALSE	FALSE	FALSE	FALSE
AZIN1	0	0.99	FALSE	FALSE	FALSE	FALSE
AZIN2	0.31	0.48	FALSE	FALSE	FALSE	FALSE
AZU1	0.2	0.81	FALSE	FALSE	FALSE	FALSE
B2M	0.06	0.89	FALSE	FALSE	FALSE	FALSE
B3GALNT1	-0.18	0.64	FALSE	FALSE	FALSE	FALSE
B3GALNT2	-0.48	0.14	FALSE	FALSE	FALSE	FALSE
B3GALT4	0.12	0.59	FALSE	FALSE	FALSE	FALSE
B3GALT5	0.28	0.73	FALSE	FALSE	FALSE	FALSE
B3GALT6	0.11	0.76	FALSE	FALSE	FALSE	FALSE
B3GAT1	-0.42	0.52	FALSE	FALSE	FALSE	FALSE
B3GAT3	0.11	0.77	FALSE	FALSE	FALSE	FALSE
B3GLCT	-0.19	0.56	FALSE	FALSE	FALSE	FALSE
B3GNT2	0.13	0.64	FALSE	FALSE	FALSE	FALSE
B3GNT3	-1.92	0.19	FALSE	FALSE	FALSE	FALSE
B3GNT4	-0.43	0.29	FALSE	FALSE	FALSE	FALSE
B3GNT5	-0.89	0.24	FALSE	FALSE	FALSE	FALSE
B3GNT7	0.16	0.75	FALSE	FALSE	FALSE	FALSE
B3GNT8	-0.38	0.28	FALSE	FALSE	FALSE	FALSE
B3GNT9	0.45	0.51	FALSE	FALSE	FALSE	FALSE
B3GNTL1	-0.14	0.69	FALSE	FALSE	FALSE	FALSE
B4GALNT1	1.66	0.12	FALSE	FALSE	FALSE	FALSE
B4GALNT2	-1.4	0.04	TRUE	FALSE	FALSE	TRUE
B4GALNT3	-0.4	0.67	FALSE	FALSE	FALSE	FALSE
B4GALNT4	-1.6	0.28	FALSE	FALSE	FALSE	FALSE
B4GALT1	-0.5	0.23	FALSE	FALSE	FALSE	FALSE
B4GALT2	0.24	0.47	FALSE	FALSE	FALSE	FALSE
B4GALT3	-0.18	0.54	FALSE	FALSE	FALSE	FALSE
B4GALT4	0.05	0.89	FALSE	FALSE	FALSE	FALSE
B4GALT5	0.03	0.91	FALSE	FALSE	FALSE	FALSE
B4GALT6	0.04	0.95	FALSE	FALSE	FALSE	FALSE
B4GALT7	0.06	0.75	FALSE	FALSE	FALSE	FALSE
B9D1	-0.49	0.28	FALSE	FALSE	FALSE	FALSE
B9D2	0.12	0.69	FALSE	FALSE	FALSE	FALSE
BAALC	0.91	0.32	FALSE	FALSE	FALSE	FALSE
BAAT	-1.42	0.36	FALSE	FALSE	FALSE	FALSE
BABAM1	0.53	0.02	FALSE	FALSE	FALSE	FALSE
BABAM2	0.25	0.26	FALSE	FALSE	FALSE	FALSE
BACE1	0.31	0.09	FALSE	FALSE	FALSE	FALSE
BACE1-AS	-0.5	0.16	FALSE	FALSE	FALSE	FALSE
BACE2	-0.17	0.75	FALSE	FALSE	FALSE	FALSE
BACH1	0.2	0.3	FALSE	FALSE	FALSE	FALSE
BACH2	-0.17	0.39	FALSE	FALSE	FALSE	FALSE
BAD	0.72	0.11	FALSE	FALSE	FALSE	FALSE
BAG1	-0.06	0.91	FALSE	FALSE	FALSE	FALSE
BAG2	1.01	0.14	FALSE	FALSE	FALSE	FALSE
BAG3	0.43	0.28	FALSE	FALSE	FALSE	FALSE
BAG4	-0.36	0.27	FALSE	FALSE	FALSE	FALSE
BAG5	-0.13	0.47	FALSE	FALSE	FALSE	FALSE
BAG6	0.03	0.85	FALSE	FALSE	FALSE	FALSE
BAHCC1	0.17	0.75	FALSE	FALSE	FALSE	FALSE
BAHD1	-0.29	0.37	FALSE	FALSE	FALSE	FALSE
BAIAP2	-0.13	0.73	FALSE	FALSE	FALSE	FALSE
BAIAP2-DT	-0.5	0.15	FALSE	FALSE	FALSE	FALSE
BAIAP2L1	-1.11	0.16	FALSE	FALSE	FALSE	FALSE
BAIAP2L2	-1.18	0.12	FALSE	FALSE	FALSE	FALSE
BAIAP3	-0.3	0.59	FALSE	FALSE	FALSE	FALSE
BAK1	0.27	0.27	FALSE	FALSE	FALSE	FALSE
BAMBI	-0.95	0.28	FALSE	FALSE	FALSE	FALSE
BANF1	0.62	0.18	FALSE	FALSE	FALSE	FALSE
BANK1	-0.4	0.72	FALSE	FALSE	FALSE	FALSE
BANP	0.41	0.05	FALSE	FALSE	FALSE	FALSE
BAP1	0.12	0.48	FALSE	FALSE	FALSE	FALSE
BARD1	0.33	0.48	FALSE	FALSE	FALSE	FALSE
BARX1	-0.24	0.71	FALSE	FALSE	FALSE	FALSE
BARX2	-0.78	0.52	FALSE	FALSE	FALSE	FALSE
BASP1	1.55	0.04	TRUE	FALSE	TRUE	FALSE
BATF	0.79	0.12	FALSE	FALSE	FALSE	FALSE
BATF2	0.41	0.5	FALSE	FALSE	FALSE	FALSE
BATF3	0.7	0.16	FALSE	FALSE	FALSE	FALSE
BAX	0.11	0.61	FALSE	FALSE	FALSE	FALSE
BAZ1A	0	1	FALSE	FALSE	FALSE	FALSE
BAZ1B	-0.12	0.67	FALSE	FALSE	FALSE	FALSE
BAZ2A	-0.17	0.14	FALSE	FALSE	FALSE	FALSE
BAZ2B	-0.83	0.06	FALSE	FALSE	FALSE	FALSE
BBC3	-0.17	0.56	FALSE	FALSE	FALSE	FALSE
BBIP1	0.05	0.8	FALSE	FALSE	FALSE	FALSE
BBLN	0.22	0.5	FALSE	FALSE	FALSE	FALSE
BBOF1	0.39	0.32	FALSE	FALSE	FALSE	FALSE
BBOX1	0.13	0.9	FALSE	FALSE	FALSE	FALSE
BBS1	-0.07	0.79	FALSE	FALSE	FALSE	FALSE
BBS10	-0.54	0.01	FALSE	FALSE	FALSE	FALSE
BBS12	0.27	0.46	FALSE	FALSE	FALSE	FALSE
BBS2	-0.33	0.1	FALSE	FALSE	FALSE	FALSE
BBS4	-0.01	0.96	FALSE	FALSE	FALSE	FALSE
BBS5	0.21	0.47	FALSE	FALSE	FALSE	FALSE
BBS7	0.31	0.21	FALSE	FALSE	FALSE	FALSE
BBS9	-0.06	0.88	FALSE	FALSE	FALSE	FALSE
BBX	0.05	0.8	FALSE	FALSE	FALSE	FALSE
BCAM	-0.45	0.55	FALSE	FALSE	FALSE	FALSE
BCAP29	-0.06	0.89	FALSE	FALSE	FALSE	FALSE
BCAP31	0.09	0.85	FALSE	FALSE	FALSE	FALSE
BCAR1	0.11	0.75	FALSE	FALSE	FALSE	FALSE
BCAR3	0.57	0.43	FALSE	FALSE	FALSE	FALSE
BCAS1	-0.91	0.3	FALSE	FALSE	FALSE	FALSE
BCAS2	0.38	0.19	FALSE	FALSE	FALSE	FALSE
BCAS3	-0.53	0.15	FALSE	FALSE	FALSE	FALSE
BCAS4	-0.37	0.45	FALSE	FALSE	FALSE	FALSE
BCAT1	0.7	0.4	FALSE	FALSE	FALSE	FALSE
BCAT2	-0.42	0.31	FALSE	FALSE	FALSE	FALSE
BCCIP	-0.22	0.48	FALSE	FALSE	FALSE	FALSE
BCDIN3D	-0.58	0.07	FALSE	FALSE	FALSE	FALSE
BCHE	-0.25	0.85	FALSE	FALSE	FALSE	FALSE
BCKDHA	-0.34	0.26	FALSE	FALSE	FALSE	FALSE
BCKDHB	-0.43	0.3	FALSE	FALSE	FALSE	FALSE
BCKDK	-0.12	0.72	FALSE	FALSE	FALSE	FALSE
BCL10	0.26	0.33	FALSE	FALSE	FALSE	FALSE
BCL11A	-0.38	0.53	FALSE	FALSE	FALSE	FALSE
BCL11B	0.32	0.57	FALSE	FALSE	FALSE	FALSE
BCL2	0.02	0.97	FALSE	FALSE	FALSE	FALSE
BCL2A1	0.4	0.53	FALSE	FALSE	FALSE	FALSE
BCL2L1	0.23	0.65	FALSE	FALSE	FALSE	FALSE
BCL2L10	0.02	0.95	FALSE	FALSE	FALSE	FALSE
BCL2L11	-0.31	0.32	FALSE	FALSE	FALSE	FALSE
BCL2L12	-0.16	0.56	FALSE	FALSE	FALSE	FALSE
BCL2L13	-0.22	0.48	FALSE	FALSE	FALSE	FALSE
BCL2L14	0.35	0.39	FALSE	FALSE	FALSE	FALSE
BCL2L2	-0.16	0.29	FALSE	FALSE	FALSE	FALSE
BCL3	0.11	0.83	FALSE	FALSE	FALSE	FALSE
BCL6	-0.23	0.6	FALSE	FALSE	FALSE	FALSE
BCL6B	1.02	0.07	FALSE	FALSE	FALSE	FALSE
BCL7A	-0.45	0.1	FALSE	FALSE	FALSE	FALSE
BCL7B	-0.08	0.8	FALSE	FALSE	FALSE	FALSE
BCL7C	0.2	0.52	FALSE	FALSE	FALSE	FALSE
BCL9	-0.69	0.17	FALSE	FALSE	FALSE	FALSE
BCL9L	-0.01	0.98	FALSE	FALSE	FALSE	FALSE
BCLAF1	0.03	0.83	FALSE	FALSE	FALSE	FALSE
BCLAF3	-0.23	0.41	FALSE	FALSE	FALSE	FALSE
BCO2	-0.3	0.7	FALSE	FALSE	FALSE	FALSE
BCOR	-0.67	0.09	FALSE	FALSE	FALSE	FALSE
BCORL1	-0.67	0.18	FALSE	FALSE	FALSE	FALSE
BCR	-0.74	0.01	FALSE	FALSE	FALSE	FALSE
BCRP3	-1.13	0.04	TRUE	FALSE	FALSE	TRUE
BCS1L	-0.11	0.55	FALSE	FALSE	FALSE	FALSE
BDH1	-0.95	0.24	FALSE	FALSE	FALSE	FALSE
BDH2	0.14	0.67	FALSE	FALSE	FALSE	FALSE
BDKRB2	0.22	0.54	FALSE	FALSE	FALSE	FALSE
BDNF-AS	-0.52	0.01	FALSE	FALSE	FALSE	FALSE
BDP1	-0.43	0.05	FALSE	FALSE	FALSE	FALSE
BEAN1	-0.3	0.54	FALSE	FALSE	FALSE	FALSE
BECN1	-0.35	0.11	FALSE	FALSE	FALSE	FALSE
BEGAIN	-1.02	0.13	FALSE	FALSE	FALSE	FALSE
BEND3	-0.18	0.69	FALSE	FALSE	FALSE	FALSE
BEND5	0.51	0.33	FALSE	FALSE	FALSE	FALSE
BEND6	1.54	0.04	TRUE	FALSE	TRUE	FALSE
BEND7	-0.48	0.44	FALSE	FALSE	FALSE	FALSE
BEST1	0.91	0.13	FALSE	FALSE	FALSE	FALSE
BEST4	-0.26	0.23	FALSE	FALSE	FALSE	FALSE
BET1	-0.12	0.73	FALSE	FALSE	FALSE	FALSE
BET1L	-0.32	0.06	FALSE	FALSE	FALSE	FALSE
BEX1	1.06	0.3	FALSE	FALSE	FALSE	FALSE
BEX2	-0.49	0.7	FALSE	FALSE	FALSE	FALSE
BEX3	0.56	0.14	FALSE	FALSE	FALSE	FALSE
BEX4	1.04	0.18	FALSE	FALSE	FALSE	FALSE
BEX5	0.22	0.68	FALSE	FALSE	FALSE	FALSE
BFAR	0.21	0.55	FALSE	FALSE	FALSE	FALSE
BFSP1	-0.09	0.77	FALSE	FALSE	FALSE	FALSE
BGLAP	-0.87	0.06	FALSE	FALSE	FALSE	FALSE
BGN	0.9	0.31	FALSE	FALSE	FALSE	FALSE
BHLHA15	-1.1	0.14	FALSE	FALSE	FALSE	FALSE
BHLHB9	-0.31	0.33	FALSE	FALSE	FALSE	FALSE
BHLHE40	0.19	0.59	FALSE	FALSE	FALSE	FALSE
BHLHE40-AS1	0.39	0.18	FALSE	FALSE	FALSE	FALSE
BHLHE41	0.54	0.54	FALSE	FALSE	FALSE	FALSE
BHMT	-1.22	0.46	FALSE	FALSE	FALSE	FALSE
BHMT2	-0.41	0.76	FALSE	FALSE	FALSE	FALSE
BICC1	0.31	0.7	FALSE	FALSE	FALSE	FALSE
BICD1	-0.2	0.65	FALSE	FALSE	FALSE	FALSE
BICD2	0.51	0	FALSE	FALSE	FALSE	FALSE
BICDL1	-0.21	0.72	FALSE	FALSE	FALSE	FALSE
BICDL2	-1.24	0.33	FALSE	FALSE	FALSE	FALSE
BICRA	-0.4	0.1	FALSE	FALSE	FALSE	FALSE
BICRAL	-0.51	0.16	FALSE	FALSE	FALSE	FALSE
BID	0.12	0.66	FALSE	FALSE	FALSE	FALSE
BIK	-0.84	0.36	FALSE	FALSE	FALSE	FALSE
BIN1	1.19	0.04	TRUE	FALSE	TRUE	FALSE
BIN2	1.57	0	TRUE	TRUE	FALSE	FALSE
BIN3	0.29	0.11	FALSE	FALSE	FALSE	FALSE
BIRC2	0.04	0.81	FALSE	FALSE	FALSE	FALSE
BIRC3	0.62	0.3	FALSE	FALSE	FALSE	FALSE
BIRC5	0.8	0.29	FALSE	FALSE	FALSE	FALSE
BIRC6	-0.4	0.22	FALSE	FALSE	FALSE	FALSE
BIRC7	-1.24	0.17	FALSE	FALSE	FALSE	FALSE
BIVM	-0.19	0.31	FALSE	FALSE	FALSE	FALSE
BLCAP	-0.25	0.03	FALSE	FALSE	FALSE	FALSE
BLID	0.69	0.44	FALSE	FALSE	FALSE	FALSE
BLK	0.27	0.29	FALSE	FALSE	FALSE	FALSE
BLM	0.36	0.49	FALSE	FALSE	FALSE	FALSE
BLMH	-0.15	0.54	FALSE	FALSE	FALSE	FALSE
BLNK	-0.4	0.43	FALSE	FALSE	FALSE	FALSE
BLOC1S1	0.19	0.55	FALSE	FALSE	FALSE	FALSE
BLOC1S2	-0.1	0.74	FALSE	FALSE	FALSE	FALSE
BLOC1S3	0.15	0.66	FALSE	FALSE	FALSE	FALSE
BLOC1S4	0.31	0.28	FALSE	FALSE	FALSE	FALSE
BLOC1S6	0.54	0.23	FALSE	FALSE	FALSE	FALSE
BLVRA	0.63	0.21	FALSE	FALSE	FALSE	FALSE
BLVRB	0.37	0.44	FALSE	FALSE	FALSE	FALSE
BLZF1	-0.03	0.89	FALSE	FALSE	FALSE	FALSE
BMERB1	-0.32	0.57	FALSE	FALSE	FALSE	FALSE
BMF	-0.51	0.03	FALSE	FALSE	FALSE	FALSE
BMP1	0.39	0.54	FALSE	FALSE	FALSE	FALSE
BMP2	-0.61	0.43	FALSE	FALSE	FALSE	FALSE
BMP2K	0.57	0.1	FALSE	FALSE	FALSE	FALSE
BMP4	0.36	0.64	FALSE	FALSE	FALSE	FALSE
BMP5	0.77	0.31	FALSE	FALSE	FALSE	FALSE
BMP6	-0.83	0.2	FALSE	FALSE	FALSE	FALSE
BMP7	-0.93	0.22	FALSE	FALSE	FALSE	FALSE
BMP8A	-0.56	0.07	FALSE	FALSE	FALSE	FALSE
BMP8B	-0.26	0.54	FALSE	FALSE	FALSE	FALSE
BMPER	0.36	0.65	FALSE	FALSE	FALSE	FALSE
BMPR1A	-0.58	0.19	FALSE	FALSE	FALSE	FALSE
BMPR1B	0.92	0.33	FALSE	FALSE	FALSE	FALSE
BMPR2	-0.07	0.82	FALSE	FALSE	FALSE	FALSE
BMS1	0.17	0.51	FALSE	FALSE	FALSE	FALSE
BMS1P20	-0.32	0.17	FALSE	FALSE	FALSE	FALSE
BMT2	-0.1	0.79	FALSE	FALSE	FALSE	FALSE
BMX	0.46	0.12	FALSE	FALSE	FALSE	FALSE
BNC2	1.18	0.14	FALSE	FALSE	FALSE	FALSE
BNIP1	0.38	0.21	FALSE	FALSE	FALSE	FALSE
BNIP2	-0.09	0.59	FALSE	FALSE	FALSE	FALSE
BNIP3	-1.01	0.19	FALSE	FALSE	FALSE	FALSE
BNIP3L	0.98	0.13	FALSE	FALSE	FALSE	FALSE
BNIPL	-0.82	0.26	FALSE	FALSE	FALSE	FALSE
BOC	-0.62	0.58	FALSE	FALSE	FALSE	FALSE
BOD1	-0.01	0.97	FALSE	FALSE	FALSE	FALSE
BOD1L1	-0.03	0.88	FALSE	FALSE	FALSE	FALSE
BOK	-0.21	0.69	FALSE	FALSE	FALSE	FALSE
BOLA1	-0.53	0.22	FALSE	FALSE	FALSE	FALSE
BOLA2	-0.12	0.73	FALSE	FALSE	FALSE	FALSE
BOLA3	-0.15	0.71	FALSE	FALSE	FALSE	FALSE
BOP1	-0.21	0.63	FALSE	FALSE	FALSE	FALSE
BORA	0.33	0.35	FALSE	FALSE	FALSE	FALSE
BORCS5	0.31	0.36	FALSE	FALSE	FALSE	FALSE
BORCS6	0.46	0.28	FALSE	FALSE	FALSE	FALSE
BORCS7	-0.3	0.24	FALSE	FALSE	FALSE	FALSE
BORCS8	-0.01	0.97	FALSE	FALSE	FALSE	FALSE
BPGM	0.55	0.33	FALSE	FALSE	FALSE	FALSE
BPHL	-0.62	0.09	FALSE	FALSE	FALSE	FALSE
BPNT1	-0.16	0.64	FALSE	FALSE	FALSE	FALSE
BPNT2	0.33	0.2	FALSE	FALSE	FALSE	FALSE
BPTF	-0.31	0.26	FALSE	FALSE	FALSE	FALSE
BRAF	-0.43	0.1	FALSE	FALSE	FALSE	FALSE
BRAP	-0.01	0.93	FALSE	FALSE	FALSE	FALSE
BRAT1	-0.03	0.91	FALSE	FALSE	FALSE	FALSE
BRCA1	-0.44	0.44	FALSE	FALSE	FALSE	FALSE
BRCA2	0.42	0.57	FALSE	FALSE	FALSE	FALSE
BRCC3	-0.09	0.57	FALSE	FALSE	FALSE	FALSE
BRD1	-0.16	0.43	FALSE	FALSE	FALSE	FALSE
BRD2	-0.08	0.62	FALSE	FALSE	FALSE	FALSE
BRD3	0.22	0.48	FALSE	FALSE	FALSE	FALSE
BRD4	0.02	0.9	FALSE	FALSE	FALSE	FALSE
BRD7	-0.19	0.39	FALSE	FALSE	FALSE	FALSE
BRD8	-0.13	0.5	FALSE	FALSE	FALSE	FALSE
BRD9	-0.1	0.74	FALSE	FALSE	FALSE	FALSE
BRF1	-0.17	0.53	FALSE	FALSE	FALSE	FALSE
BRF2	0.29	0.37	FALSE	FALSE	FALSE	FALSE
BRI3	0.15	0.55	FALSE	FALSE	FALSE	FALSE
BRI3BP	-0.21	0.42	FALSE	FALSE	FALSE	FALSE
BRICD5	0.11	0.75	FALSE	FALSE	FALSE	FALSE
BRINP1	-0.43	0.22	FALSE	FALSE	FALSE	FALSE
BRIP1	0.35	0.71	FALSE	FALSE	FALSE	FALSE
BRIX1	0.41	0.16	FALSE	FALSE	FALSE	FALSE
BRK1	0.27	0.53	FALSE	FALSE	FALSE	FALSE
BRME1	-0.2	0.75	FALSE	FALSE	FALSE	FALSE
BRMS1	0.67	0.14	FALSE	FALSE	FALSE	FALSE
BRMS1L	0.25	0.46	FALSE	FALSE	FALSE	FALSE
BROX	0.11	0.74	FALSE	FALSE	FALSE	FALSE
BRPF1	0.38	0.13	FALSE	FALSE	FALSE	FALSE
BRPF3	-0.02	0.94	FALSE	FALSE	FALSE	FALSE
BRSK1	0.33	0.55	FALSE	FALSE	FALSE	FALSE
BRSK2	-1.46	0.02	TRUE	FALSE	FALSE	TRUE
BRWD1	-0.71	0.01	FALSE	FALSE	FALSE	FALSE
BRWD3	-0.6	0.03	FALSE	FALSE	FALSE	FALSE
BSCL2	-0.21	0.51	FALSE	FALSE	FALSE	FALSE
BSDC1	0.02	0.94	FALSE	FALSE	FALSE	FALSE
BSG	0.23	0.38	FALSE	FALSE	FALSE	FALSE
BSN	-0.96	0.08	FALSE	FALSE	FALSE	FALSE
BSPRY	-1.4	0.25	FALSE	FALSE	FALSE	FALSE
BST1	1.38	0.01	TRUE	TRUE	FALSE	FALSE
BST2	0.39	0.72	FALSE	FALSE	FALSE	FALSE
BTAF1	-0.73	0.06	FALSE	FALSE	FALSE	FALSE
BTBD1	0.13	0.59	FALSE	FALSE	FALSE	FALSE
BTBD10	0.12	0.65	FALSE	FALSE	FALSE	FALSE
BTBD11	0	1	FALSE	FALSE	FALSE	FALSE
BTBD16	-0.77	0.12	FALSE	FALSE	FALSE	FALSE
BTBD19	0.8	0.11	FALSE	FALSE	FALSE	FALSE
BTBD2	-0.01	0.97	FALSE	FALSE	FALSE	FALSE
BTBD3	-0.45	0.15	FALSE	FALSE	FALSE	FALSE
BTBD6	0.17	0.7	FALSE	FALSE	FALSE	FALSE
BTBD7	-0.26	0.1	FALSE	FALSE	FALSE	FALSE
BTBD8	-0.33	0.25	FALSE	FALSE	FALSE	FALSE
BTBD9	-0.13	0.57	FALSE	FALSE	FALSE	FALSE
BTC	-0.49	0.49	FALSE	FALSE	FALSE	FALSE
BTD	0.06	0.89	FALSE	FALSE	FALSE	FALSE
BTF3	0.11	0.66	FALSE	FALSE	FALSE	FALSE
BTF3L4	0.07	0.75	FALSE	FALSE	FALSE	FALSE
BTG1	-0.28	0.5	FALSE	FALSE	FALSE	FALSE
BTG2	-0.37	0.5	FALSE	FALSE	FALSE	FALSE
BTG3	0.51	0.24	FALSE	FALSE	FALSE	FALSE
BTK	1.15	0.02	TRUE	TRUE	FALSE	FALSE
BTLA	0.37	0.14	FALSE	FALSE	FALSE	FALSE
BTN2A1	0.45	0.17	FALSE	FALSE	FALSE	FALSE
BTN2A2	0.56	0.13	FALSE	FALSE	FALSE	FALSE
BTN2A3P	0.48	0.1	FALSE	FALSE	FALSE	FALSE
BTN3A1	0.88	0.08	FALSE	FALSE	FALSE	FALSE
BTN3A2	1.16	0.02	TRUE	TRUE	FALSE	FALSE
BTN3A3	1.06	0.05	TRUE	TRUE	FALSE	FALSE
BTNL9	-0.68	0.05	FALSE	FALSE	FALSE	FALSE
BTRC	-0.26	0.32	FALSE	FALSE	FALSE	FALSE
BUB1	0.57	0.42	FALSE	FALSE	FALSE	FALSE
BUB1B	0.14	0.82	FALSE	FALSE	FALSE	FALSE
BUB3	0.23	0.42	FALSE	FALSE	FALSE	FALSE
BUD13	-0.07	0.77	FALSE	FALSE	FALSE	FALSE
BUD23	-0.17	0.51	FALSE	FALSE	FALSE	FALSE
BUD31	0.15	0.65	FALSE	FALSE	FALSE	FALSE
BVES	0.81	0.15	FALSE	FALSE	FALSE	FALSE
BYSL	0.14	0.68	FALSE	FALSE	FALSE	FALSE
BZW1	0.18	0.49	FALSE	FALSE	FALSE	FALSE
BZW2	-0.08	0.88	FALSE	FALSE	FALSE	FALSE
C10orf88	-0.03	0.9	FALSE	FALSE	FALSE	FALSE
C10orf95-AS1	-1.07	0.02	TRUE	FALSE	FALSE	TRUE
C11orf1	-0.5	0.21	FALSE	FALSE	FALSE	FALSE
C11orf21	1.26	0	TRUE	TRUE	FALSE	FALSE
C11orf24	0.77	0.02	FALSE	FALSE	FALSE	FALSE
C11orf49	-0.02	0.94	FALSE	FALSE	FALSE	FALSE
C11orf53	-0.56	0.37	FALSE	FALSE	FALSE	FALSE
C11orf54	-0.62	0.19	FALSE	FALSE	FALSE	FALSE
C11orf58	0.2	0.6	FALSE	FALSE	FALSE	FALSE
C11orf65	-0.37	0.17	FALSE	FALSE	FALSE	FALSE
C11orf68	0.71	0.08	FALSE	FALSE	FALSE	FALSE
C11orf71	0.01	0.98	FALSE	FALSE	FALSE	FALSE
C11orf80	-0.48	0.4	FALSE	FALSE	FALSE	FALSE
C11orf91	-0.38	0.39	FALSE	FALSE	FALSE	FALSE
C11orf94	-0.13	0.7	FALSE	FALSE	FALSE	FALSE
C11orf96	1.3	0.13	FALSE	FALSE	FALSE	FALSE
C11orf98	0.11	0.78	FALSE	FALSE	FALSE	FALSE
C12orf29	-0.4	0.22	FALSE	FALSE	FALSE	FALSE
C12orf4	0.6	0.11	FALSE	FALSE	FALSE	FALSE
C12orf43	0.12	0.71	FALSE	FALSE	FALSE	FALSE
C12orf56	-0.25	0.74	FALSE	FALSE	FALSE	FALSE
C12orf57	0.77	0.05	FALSE	FALSE	FALSE	FALSE
C12orf60	-0.15	0.74	FALSE	FALSE	FALSE	FALSE
C12orf73	-0.22	0.63	FALSE	FALSE	FALSE	FALSE
C12orf75	1.06	0.07	FALSE	FALSE	FALSE	FALSE
C12orf76	-0.02	0.93	FALSE	FALSE	FALSE	FALSE
C14orf119	0.13	0.54	FALSE	FALSE	FALSE	FALSE
C14orf132	0.56	0.09	FALSE	FALSE	FALSE	FALSE
C14orf178	0.17	0.64	FALSE	FALSE	FALSE	FALSE
C14orf28	-0.39	0.1	FALSE	FALSE	FALSE	FALSE
C14orf39	-0.25	0.7	FALSE	FALSE	FALSE	FALSE
C14orf93	-0.46	0.05	FALSE	FALSE	FALSE	FALSE
C15orf39	0.4	0.29	FALSE	FALSE	FALSE	FALSE
C15orf40	-0.32	0.15	FALSE	FALSE	FALSE	FALSE
C15orf48	1.05	0.41	FALSE	FALSE	FALSE	FALSE
C15orf61	-0.16	0.56	FALSE	FALSE	FALSE	FALSE
C15orf65	-0.25	0.58	FALSE	FALSE	FALSE	FALSE
C16orf46	-0.11	0.78	FALSE	FALSE	FALSE	FALSE
C16orf54	0.88	0.01	FALSE	FALSE	FALSE	FALSE
C16orf72	0.37	0.15	FALSE	FALSE	FALSE	FALSE
C16orf74	-1.35	0.04	TRUE	FALSE	FALSE	TRUE
C16orf86	0.3	0.43	FALSE	FALSE	FALSE	FALSE
C16orf87	-0.04	0.93	FALSE	FALSE	FALSE	FALSE
C16orf89	-0.54	0.41	FALSE	FALSE	FALSE	FALSE
C16orf91	0.64	0.19	FALSE	FALSE	FALSE	FALSE
C16orf95	0.27	0.41	FALSE	FALSE	FALSE	FALSE
C17orf100	-0.19	0.68	FALSE	FALSE	FALSE	FALSE
C17orf107	-0.75	0.04	FALSE	FALSE	FALSE	FALSE
C17orf58	-0.29	0.47	FALSE	FALSE	FALSE	FALSE
C17orf67	-0.1	0.84	FALSE	FALSE	FALSE	FALSE
C17orf75	-0.46	0.21	FALSE	FALSE	FALSE	FALSE
C17orf80	-0.11	0.7	FALSE	FALSE	FALSE	FALSE
C17orf97	-0.53	0.39	FALSE	FALSE	FALSE	FALSE
C18orf21	-0.18	0.36	FALSE	FALSE	FALSE	FALSE
C18orf25	0.09	0.6	FALSE	FALSE	FALSE	FALSE
C18orf54	0.42	0.48	FALSE	FALSE	FALSE	FALSE
C19orf12	0.15	0.65	FALSE	FALSE	FALSE	FALSE
C19orf18	-0.25	0.68	FALSE	FALSE	FALSE	FALSE
C19orf25	-0.11	0.49	FALSE	FALSE	FALSE	FALSE
C19orf33	-1	0.47	FALSE	FALSE	FALSE	FALSE
C19orf38	0.28	0.48	FALSE	FALSE	FALSE	FALSE
C19orf44	-0.2	0.4	FALSE	FALSE	FALSE	FALSE
C19orf47	-0.01	0.97	FALSE	FALSE	FALSE	FALSE
C19orf48	-0.63	0.26	FALSE	FALSE	FALSE	FALSE
C19orf53	0.06	0.7	FALSE	FALSE	FALSE	FALSE
C19orf54	-0.12	0.66	FALSE	FALSE	FALSE	FALSE
C19orf71	-0.42	0.19	FALSE	FALSE	FALSE	FALSE
C19orf73	-0.6	0.21	FALSE	FALSE	FALSE	FALSE
C19orf81	-0.12	0.53	FALSE	FALSE	FALSE	FALSE
C1D	0.1	0.61	FALSE	FALSE	FALSE	FALSE
C1GALT1	-0.09	0.84	FALSE	FALSE	FALSE	FALSE
C1GALT1C1	-0.34	0.08	FALSE	FALSE	FALSE	FALSE
C1orf109	0.37	0.46	FALSE	FALSE	FALSE	FALSE
C1orf112	-0.31	0.49	FALSE	FALSE	FALSE	FALSE
C1orf115	-0.02	0.98	FALSE	FALSE	FALSE	FALSE
C1orf116	-0.69	0.53	FALSE	FALSE	FALSE	FALSE
C1orf122	0.35	0.36	FALSE	FALSE	FALSE	FALSE
C1orf127	0.13	0.51	FALSE	FALSE	FALSE	FALSE
C1orf131	-0.08	0.82	FALSE	FALSE	FALSE	FALSE
C1orf159	-0.17	0.58	FALSE	FALSE	FALSE	FALSE
C1orf162	0.88	0.06	FALSE	FALSE	FALSE	FALSE
C1orf174	0.18	0.49	FALSE	FALSE	FALSE	FALSE
C1orf189	-0.55	0.16	FALSE	FALSE	FALSE	FALSE
C1orf194	0.17	0.71	FALSE	FALSE	FALSE	FALSE
C1orf198	0.29	0.55	FALSE	FALSE	FALSE	FALSE
C1orf21	0.43	0.51	FALSE	FALSE	FALSE	FALSE
C1orf210	-1.05	0.17	FALSE	FALSE	FALSE	FALSE
C1orf216	0.59	0.11	FALSE	FALSE	FALSE	FALSE
C1orf220	-0.12	0.71	FALSE	FALSE	FALSE	FALSE
C1orf226	-1.23	0.09	FALSE	FALSE	FALSE	FALSE
C1orf35	-0.12	0.77	FALSE	FALSE	FALSE	FALSE
C1orf43	-0.32	0.16	FALSE	FALSE	FALSE	FALSE
C1orf50	0.06	0.68	FALSE	FALSE	FALSE	FALSE
C1orf52	0.27	0.4	FALSE	FALSE	FALSE	FALSE
C1orf53	0.02	0.97	FALSE	FALSE	FALSE	FALSE
C1orf54	0.97	0.03	FALSE	FALSE	FALSE	FALSE
C1orf56	-0.32	0.47	FALSE	FALSE	FALSE	FALSE
C1orf74	-0.56	0.1	FALSE	FALSE	FALSE	FALSE
C1QA	1.54	0.09	FALSE	FALSE	FALSE	FALSE
C1QB	1.47	0.12	FALSE	FALSE	FALSE	FALSE
C1QBP	0.28	0.49	FALSE	FALSE	FALSE	FALSE
C1QC	1.51	0.07	FALSE	FALSE	FALSE	FALSE
C1QL1	0.04	0.97	FALSE	FALSE	FALSE	FALSE
C1QL4	0.09	0.89	FALSE	FALSE	FALSE	FALSE
C1QTNF1	0.25	0.78	FALSE	FALSE	FALSE	FALSE
C1QTNF12	0.07	0.86	FALSE	FALSE	FALSE	FALSE
C1QTNF2	1.3	0.07	FALSE	FALSE	FALSE	FALSE
C1QTNF3	-0.23	0.52	FALSE	FALSE	FALSE	FALSE
C1QTNF4	-0.19	0.39	FALSE	FALSE	FALSE	FALSE
C1QTNF6	-0.36	0.31	FALSE	FALSE	FALSE	FALSE
C1R	1.25	0.33	FALSE	FALSE	FALSE	FALSE
C1RL	0.26	0.76	FALSE	FALSE	FALSE	FALSE
C1RL-AS1	0.38	0.35	FALSE	FALSE	FALSE	FALSE
C1S	1.22	0.39	FALSE	FALSE	FALSE	FALSE
C2	0.44	0.59	FALSE	FALSE	FALSE	FALSE
C20orf27	0.09	0.72	FALSE	FALSE	FALSE	FALSE
C20orf96	-0.71	0.09	FALSE	FALSE	FALSE	FALSE
C21orf58	-0.28	0.42	FALSE	FALSE	FALSE	FALSE
C21orf62-AS1	-0.39	0.06	FALSE	FALSE	FALSE	FALSE
C21orf91	0.24	0.53	FALSE	FALSE	FALSE	FALSE
C22orf39	-0.32	0.22	FALSE	FALSE	FALSE	FALSE
C22orf46	0.15	0.56	FALSE	FALSE	FALSE	FALSE
C2CD2	0.87	0.01	FALSE	FALSE	FALSE	FALSE
C2CD2L	0.35	0.17	FALSE	FALSE	FALSE	FALSE
C2CD3	0.22	0.34	FALSE	FALSE	FALSE	FALSE
C2CD4A	-0.34	0.43	FALSE	FALSE	FALSE	FALSE
C2CD4B	0.23	0.67	FALSE	FALSE	FALSE	FALSE
C2CD4C	-0.54	0.23	FALSE	FALSE	FALSE	FALSE
C2CD4D	-0.8	0.03	FALSE	FALSE	FALSE	FALSE
C2CD5	0.18	0.62	FALSE	FALSE	FALSE	FALSE
C2CD6	0.68	0.38	FALSE	FALSE	FALSE	FALSE
C2orf15	-0.99	0.15	FALSE	FALSE	FALSE	FALSE
C2orf27A	0.82	0.11	FALSE	FALSE	FALSE	FALSE
C2orf42	-0.24	0.16	FALSE	FALSE	FALSE	FALSE
C2orf49	-0.04	0.87	FALSE	FALSE	FALSE	FALSE
C2orf50	-0.12	0.79	FALSE	FALSE	FALSE	FALSE
C2orf68	-0.18	0.38	FALSE	FALSE	FALSE	FALSE
C2orf69	-0.02	0.92	FALSE	FALSE	FALSE	FALSE
C2orf72	-1.54	0.11	FALSE	FALSE	FALSE	FALSE
C2orf74	0.24	0.61	FALSE	FALSE	FALSE	FALSE
C2orf76	0.14	0.7	FALSE	FALSE	FALSE	FALSE
C2orf81	-0.47	0.28	FALSE	FALSE	FALSE	FALSE
C2orf88	0.18	0.7	FALSE	FALSE	FALSE	FALSE
C3	-2.38	0.25	FALSE	FALSE	FALSE	FALSE
C3AR1	1.11	0.05	FALSE	FALSE	FALSE	FALSE
C3orf14	0.16	0.83	FALSE	FALSE	FALSE	FALSE
C3orf18	0.06	0.89	FALSE	FALSE	FALSE	FALSE
C3orf20	0.1	0.62	FALSE	FALSE	FALSE	FALSE
C3orf33	-0.62	0.1	FALSE	FALSE	FALSE	FALSE
C3orf38	0.42	0.08	FALSE	FALSE	FALSE	FALSE
C3orf52	-0.01	0.99	FALSE	FALSE	FALSE	FALSE
C3orf62	-0.48	0.09	FALSE	FALSE	FALSE	FALSE
C3orf70	-0.12	0.68	FALSE	FALSE	FALSE	FALSE
C3orf80	0.04	0.88	FALSE	FALSE	FALSE	FALSE
C4A	-0.26	0.81	FALSE	FALSE	FALSE	FALSE
C4B	-0.26	0.81	FALSE	FALSE	FALSE	FALSE
C4BPA	-2.31	0.24	FALSE	FALSE	FALSE	FALSE
C4BPB	-1.5	0.25	FALSE	FALSE	FALSE	FALSE
C4orf19	-1.04	0.12	FALSE	FALSE	FALSE	FALSE
C4orf3	0.14	0.69	FALSE	FALSE	FALSE	FALSE
C4orf33	0.09	0.83	FALSE	FALSE	FALSE	FALSE
C4orf36	-0.35	0.22	FALSE	FALSE	FALSE	FALSE
C4orf46	0.31	0.54	FALSE	FALSE	FALSE	FALSE
C4orf47	-0.45	0.28	FALSE	FALSE	FALSE	FALSE
C4orf48	0.19	0.66	FALSE	FALSE	FALSE	FALSE
C5	-1.82	0.09	FALSE	FALSE	FALSE	FALSE
C5AR1	0.55	0.29	FALSE	FALSE	FALSE	FALSE
C5AR2	0.18	0.76	FALSE	FALSE	FALSE	FALSE
C5orf15	-0.2	0.61	FALSE	FALSE	FALSE	FALSE
C5orf22	0.09	0.57	FALSE	FALSE	FALSE	FALSE
C5orf24	-0.05	0.85	FALSE	FALSE	FALSE	FALSE
C5orf34	0.31	0.57	FALSE	FALSE	FALSE	FALSE
C5orf38	-0.07	0.94	FALSE	FALSE	FALSE	FALSE
C5orf46	-0.89	0.43	FALSE	FALSE	FALSE	FALSE
C5orf51	0.15	0.46	FALSE	FALSE	FALSE	FALSE
C5orf63	-0.33	0.37	FALSE	FALSE	FALSE	FALSE
C6	-1.06	0.55	FALSE	FALSE	FALSE	FALSE
C6orf118	0.68	0.3	FALSE	FALSE	FALSE	FALSE
C6orf120	-0.08	0.68	FALSE	FALSE	FALSE	FALSE
C6orf132	-0.89	0.4	FALSE	FALSE	FALSE	FALSE
C6orf136	-0.28	0.15	FALSE	FALSE	FALSE	FALSE
C6orf141	-1.16	0.24	FALSE	FALSE	FALSE	FALSE
C6orf163	-0.23	0.36	FALSE	FALSE	FALSE	FALSE
C6orf226	0.05	0.89	FALSE	FALSE	FALSE	FALSE
C6orf47	0.09	0.68	FALSE	FALSE	FALSE	FALSE
C6orf52	-0.38	0.41	FALSE	FALSE	FALSE	FALSE
C6orf62	-0.21	0.37	FALSE	FALSE	FALSE	FALSE
C6orf89	0.03	0.87	FALSE	FALSE	FALSE	FALSE
C7	-0.06	0.98	FALSE	FALSE	FALSE	FALSE
C7orf25	-0.12	0.75	FALSE	FALSE	FALSE	FALSE
C7orf26	-0.27	0.25	FALSE	FALSE	FALSE	FALSE
C7orf31	0.19	0.61	FALSE	FALSE	FALSE	FALSE
C7orf50	0.11	0.8	FALSE	FALSE	FALSE	FALSE
C7orf57	-0.27	0.63	FALSE	FALSE	FALSE	FALSE
C7orf61	-0.43	0.19	FALSE	FALSE	FALSE	FALSE
C8A	-1.43	0.4	FALSE	FALSE	FALSE	FALSE
C8B	-1.83	0.31	FALSE	FALSE	FALSE	FALSE
C8G	-1.33	0.3	FALSE	FALSE	FALSE	FALSE
C8orf33	-0.14	0.6	FALSE	FALSE	FALSE	FALSE
C8orf44	-0.48	0.04	FALSE	FALSE	FALSE	FALSE
C8orf48	0.88	0.15	FALSE	FALSE	FALSE	FALSE
C8orf58	0.3	0.33	FALSE	FALSE	FALSE	FALSE
C8orf76	-0.43	0.11	FALSE	FALSE	FALSE	FALSE
C8orf82	-0.86	0.02	FALSE	FALSE	FALSE	FALSE
C8orf88	2	0.01	TRUE	FALSE	TRUE	FALSE
C9	-1.5	0.42	FALSE	FALSE	FALSE	FALSE
C9orf116	0.04	0.95	FALSE	FALSE	FALSE	FALSE
C9orf129	-0.18	0.71	FALSE	FALSE	FALSE	FALSE
C9orf152	-0.3	0.77	FALSE	FALSE	FALSE	FALSE
C9orf153	-0.04	0.88	FALSE	FALSE	FALSE	FALSE
C9orf24	-0.01	0.97	FALSE	FALSE	FALSE	FALSE
C9orf40	0.44	0.32	FALSE	FALSE	FALSE	FALSE
C9orf43	-0.39	0.13	FALSE	FALSE	FALSE	FALSE
C9orf64	-0.26	0.5	FALSE	FALSE	FALSE	FALSE
C9orf72	-0.12	0.67	FALSE	FALSE	FALSE	FALSE
C9orf78	0.5	0.18	FALSE	FALSE	FALSE	FALSE
C9orf85	0.1	0.72	FALSE	FALSE	FALSE	FALSE
CA1	1.23	0.37	FALSE	FALSE	FALSE	FALSE
CA11	-1.42	0.03	TRUE	FALSE	FALSE	TRUE
CA12	0.19	0.89	FALSE	FALSE	FALSE	FALSE
CA13	-0.6	0.12	FALSE	FALSE	FALSE	FALSE
CA2	-0.93	0.24	FALSE	FALSE	FALSE	FALSE
CA3	-0.26	0.6	FALSE	FALSE	FALSE	FALSE
CA4	0.79	0.15	FALSE	FALSE	FALSE	FALSE
CA5B	0.55	0.16	FALSE	FALSE	FALSE	FALSE
CA5BP1	0.41	0.22	FALSE	FALSE	FALSE	FALSE
CA8	-1.04	0.39	FALSE	FALSE	FALSE	FALSE
CA9	-2.31	0.02	TRUE	FALSE	FALSE	TRUE
CAAP1	-0.15	0.65	FALSE	FALSE	FALSE	FALSE
CAB39	0.12	0.61	FALSE	FALSE	FALSE	FALSE
CAB39L	0.33	0.68	FALSE	FALSE	FALSE	FALSE
CABCOCO1	0.2	0.78	FALSE	FALSE	FALSE	FALSE
CABIN1	-0.2	0.34	FALSE	FALSE	FALSE	FALSE
CABLES1	-0.28	0.55	FALSE	FALSE	FALSE	FALSE
CABLES2	0.35	0.47	FALSE	FALSE	FALSE	FALSE
CABP4	1.01	0.08	FALSE	FALSE	FALSE	FALSE
CABYR	-0.18	0.77	FALSE	FALSE	FALSE	FALSE
CACFD1	-0.22	0.55	FALSE	FALSE	FALSE	FALSE
CACHD1	-0.66	0.36	FALSE	FALSE	FALSE	FALSE
CACNA1A	1.14	0.38	FALSE	FALSE	FALSE	FALSE
CACNA1B	-0.37	0.64	FALSE	FALSE	FALSE	FALSE
CACNA1C	0.86	0.35	FALSE	FALSE	FALSE	FALSE
CACNA1D	-1.03	0.3	FALSE	FALSE	FALSE	FALSE
CACNA1E	-0.68	0.25	FALSE	FALSE	FALSE	FALSE
CACNA1F	-0.43	0.04	FALSE	FALSE	FALSE	FALSE
CACNA1G	0.1	0.93	FALSE	FALSE	FALSE	FALSE
CACNA1H	-0.7	0.42	FALSE	FALSE	FALSE	FALSE
CACNA1I	-0.86	0.1	FALSE	FALSE	FALSE	FALSE
CACNA2D1	1.24	0.2	FALSE	FALSE	FALSE	FALSE
CACNA2D2	-0.06	0.94	FALSE	FALSE	FALSE	FALSE
CACNA2D3	0.39	0.61	FALSE	FALSE	FALSE	FALSE
CACNB1	0.14	0.73	FALSE	FALSE	FALSE	FALSE
CACNB2	0.04	0.93	FALSE	FALSE	FALSE	FALSE
CACNB3	-0.79	0.17	FALSE	FALSE	FALSE	FALSE
CACNB4	-0.76	0.08	FALSE	FALSE	FALSE	FALSE
CACNG4	0.64	0.6	FALSE	FALSE	FALSE	FALSE
CACTIN	0.22	0.21	FALSE	FALSE	FALSE	FALSE
CACTIN-AS1	0.47	0.3	FALSE	FALSE	FALSE	FALSE
CACUL1	-0.14	0.53	FALSE	FALSE	FALSE	FALSE
CACYBP	0.2	0.6	FALSE	FALSE	FALSE	FALSE
CAD	-0.25	0.43	FALSE	FALSE	FALSE	FALSE
CADM1	-0.9	0.19	FALSE	FALSE	FALSE	FALSE
CADM3	0.6	0.43	FALSE	FALSE	FALSE	FALSE
CADM4	-1.18	0.16	FALSE	FALSE	FALSE	FALSE
CADPS	0.03	0.97	FALSE	FALSE	FALSE	FALSE
CADPS2	-0.51	0.38	FALSE	FALSE	FALSE	FALSE
CALB2	0.02	0.98	FALSE	FALSE	FALSE	FALSE
CALCOCO1	-0.41	0.27	FALSE	FALSE	FALSE	FALSE
CALCOCO2	0.5	0.21	FALSE	FALSE	FALSE	FALSE
CALCRL	0.26	0.62	FALSE	FALSE	FALSE	FALSE
CALD1	0.79	0.13	FALSE	FALSE	FALSE	FALSE
CALHM2	0.75	0.16	FALSE	FALSE	FALSE	FALSE
CALHM5	0.94	0.03	FALSE	FALSE	FALSE	FALSE
CALHM6	1.6	0.03	TRUE	TRUE	FALSE	FALSE
CALM1	0.23	0.41	FALSE	FALSE	FALSE	FALSE
CALM2	0.2	0.52	FALSE	FALSE	FALSE	FALSE
CALM3	0.25	0.35	FALSE	FALSE	FALSE	FALSE
CALML4	0.31	0.28	FALSE	FALSE	FALSE	FALSE
CALML5	-1.18	0.08	FALSE	FALSE	FALSE	FALSE
CALML6	-0.22	0.3	FALSE	FALSE	FALSE	FALSE
CALR	0.47	0.05	FALSE	FALSE	FALSE	FALSE
CALU	1.07	0.03	TRUE	FALSE	TRUE	FALSE
CAMK1	0.77	0.1	FALSE	FALSE	FALSE	FALSE
CAMK1D	0.63	0.24	FALSE	FALSE	FALSE	FALSE
CAMK2B	-1.39	0.03	TRUE	FALSE	FALSE	TRUE
CAMK2D	0.41	0.32	FALSE	FALSE	FALSE	FALSE
CAMK2G	0.24	0.32	FALSE	FALSE	FALSE	FALSE
CAMK2N1	0.2	0.78	FALSE	FALSE	FALSE	FALSE
CAMK2N2	-0.13	0.85	FALSE	FALSE	FALSE	FALSE
CAMK4	0.49	0.02	FALSE	FALSE	FALSE	FALSE
CAMKK1	0.27	0.68	FALSE	FALSE	FALSE	FALSE
CAMKK2	0.03	0.92	FALSE	FALSE	FALSE	FALSE
CAMKMT	-0.24	0.25	FALSE	FALSE	FALSE	FALSE
CAMLG	0.2	0.55	FALSE	FALSE	FALSE	FALSE
CAMP	-0.28	0.69	FALSE	FALSE	FALSE	FALSE
CAMSAP1	-0.22	0.39	FALSE	FALSE	FALSE	FALSE
CAMSAP2	-0.24	0.41	FALSE	FALSE	FALSE	FALSE
CAMSAP3	-1.83	0.2	FALSE	FALSE	FALSE	FALSE
CAMTA1	0.24	0.4	FALSE	FALSE	FALSE	FALSE
CAMTA2	-0.13	0.48	FALSE	FALSE	FALSE	FALSE
CAND1	-0.22	0.36	FALSE	FALSE	FALSE	FALSE
CAND2	0.67	0.22	FALSE	FALSE	FALSE	FALSE
CANT1	0.1	0.82	FALSE	FALSE	FALSE	FALSE
CANX	-0.11	0.52	FALSE	FALSE	FALSE	FALSE
CAP1	0.83	0.01	FALSE	FALSE	FALSE	FALSE
CAP2	-0.71	0.47	FALSE	FALSE	FALSE	FALSE
CAPG	0.44	0.35	FALSE	FALSE	FALSE	FALSE
CAPN1	0.14	0.58	FALSE	FALSE	FALSE	FALSE
CAPN10	-0.14	0.53	FALSE	FALSE	FALSE	FALSE
CAPN11	0.89	0.06	FALSE	FALSE	FALSE	FALSE
CAPN12	-1.12	0.04	TRUE	FALSE	FALSE	TRUE
CAPN13	-0.38	0.72	FALSE	FALSE	FALSE	FALSE
CAPN15	-0.05	0.89	FALSE	FALSE	FALSE	FALSE
CAPN2	0.18	0.73	FALSE	FALSE	FALSE	FALSE
CAPN3	-0.26	0.67	FALSE	FALSE	FALSE	FALSE
CAPN5	1.33	0.02	TRUE	FALSE	TRUE	FALSE
CAPN6	-1.3	0.16	FALSE	FALSE	FALSE	FALSE
CAPN7	0.13	0.67	FALSE	FALSE	FALSE	FALSE
CAPN8	-1.54	0.23	FALSE	FALSE	FALSE	FALSE
CAPN9	-0.08	0.94	FALSE	FALSE	FALSE	FALSE
CAPNS1	-0.08	0.77	FALSE	FALSE	FALSE	FALSE
CAPNS2	0.33	0.36	FALSE	FALSE	FALSE	FALSE
CAPRIN1	0.11	0.71	FALSE	FALSE	FALSE	FALSE
CAPRIN2	-0.14	0.73	FALSE	FALSE	FALSE	FALSE
CAPS	-1.25	0.01	TRUE	FALSE	FALSE	TRUE
CAPS2	-0.21	0.5	FALSE	FALSE	FALSE	FALSE
CAPZA1	0.69	0.01	FALSE	FALSE	FALSE	FALSE
CAPZA2	-0.03	0.91	FALSE	FALSE	FALSE	FALSE
CAPZB	0.83	0	FALSE	FALSE	FALSE	FALSE
CARD10	-0.4	0.57	FALSE	FALSE	FALSE	FALSE
CARD11	0.89	0.18	FALSE	FALSE	FALSE	FALSE
CARD14	-0.61	0.42	FALSE	FALSE	FALSE	FALSE
CARD16	1.46	0	TRUE	TRUE	FALSE	FALSE
CARD17	0.8	0.02	FALSE	FALSE	FALSE	FALSE
CARD19	0.42	0.13	FALSE	FALSE	FALSE	FALSE
CARD6	0.9	0.09	FALSE	FALSE	FALSE	FALSE
CARD8	0	0.99	FALSE	FALSE	FALSE	FALSE
CARD9	0.51	0.16	FALSE	FALSE	FALSE	FALSE
CARF	-0.84	0.01	FALSE	FALSE	FALSE	FALSE
CARHSP1	0.12	0.76	FALSE	FALSE	FALSE	FALSE
CARM1	0.07	0.66	FALSE	FALSE	FALSE	FALSE
CARMIL1	-0.01	0.98	FALSE	FALSE	FALSE	FALSE
CARMIL2	1.1	0.02	TRUE	TRUE	FALSE	FALSE
CARMIL3	-0.58	0.24	FALSE	FALSE	FALSE	FALSE
CARMN	0.56	0.36	FALSE	FALSE	FALSE	FALSE
CARNMT1	-0.08	0.78	FALSE	FALSE	FALSE	FALSE
CARNS1	-0.45	0.42	FALSE	FALSE	FALSE	FALSE
CARS1	-0.13	0.48	FALSE	FALSE	FALSE	FALSE
CARS2	-0.13	0.74	FALSE	FALSE	FALSE	FALSE
CASC3	0.02	0.91	FALSE	FALSE	FALSE	FALSE
CASD1	-0.51	0.12	FALSE	FALSE	FALSE	FALSE
CASK	0.07	0.72	FALSE	FALSE	FALSE	FALSE
CASKIN1	-0.56	0.38	FALSE	FALSE	FALSE	FALSE
CASKIN2	-0.35	0.09	FALSE	FALSE	FALSE	FALSE
CASP1	1.04	0.02	TRUE	TRUE	FALSE	FALSE
CASP10	0.25	0.45	FALSE	FALSE	FALSE	FALSE
CASP2	0.07	0.68	FALSE	FALSE	FALSE	FALSE
CASP3	0.45	0.07	FALSE	FALSE	FALSE	FALSE
CASP4	0.57	0.16	FALSE	FALSE	FALSE	FALSE
CASP5	1.24	0.02	TRUE	TRUE	FALSE	FALSE
CASP6	-0.48	0.02	FALSE	FALSE	FALSE	FALSE
CASP7	0.74	0.03	FALSE	FALSE	FALSE	FALSE
CASP8	0.34	0.25	FALSE	FALSE	FALSE	FALSE
CASP8AP2	-0.06	0.82	FALSE	FALSE	FALSE	FALSE
CASP9	-0.34	0.2	FALSE	FALSE	FALSE	FALSE
CASQ1	0.29	0.42	FALSE	FALSE	FALSE	FALSE
CASQ2	0.95	0.28	FALSE	FALSE	FALSE	FALSE
CASS4	1.2	0	TRUE	TRUE	FALSE	FALSE
CAST	0.34	0.29	FALSE	FALSE	FALSE	FALSE
CASTOR1	0.2	0.66	FALSE	FALSE	FALSE	FALSE
CASTOR2	-0.46	0.26	FALSE	FALSE	FALSE	FALSE
CASTOR3	-0.91	0.04	FALSE	FALSE	FALSE	FALSE
CASZ1	-0.86	0.27	FALSE	FALSE	FALSE	FALSE
CAT	0.07	0.89	FALSE	FALSE	FALSE	FALSE
CATIP	0.09	0.81	FALSE	FALSE	FALSE	FALSE
CATIP-AS1	-0.12	0.66	FALSE	FALSE	FALSE	FALSE
CATSPER2	-0.83	0.06	FALSE	FALSE	FALSE	FALSE
CATSPER2P1	-0.58	0.18	FALSE	FALSE	FALSE	FALSE
CATSPER3	-0.3	0.12	FALSE	FALSE	FALSE	FALSE
CATSPERB	-1.26	0.06	FALSE	FALSE	FALSE	FALSE
CATSPERE	-0.79	0.05	FALSE	FALSE	FALSE	FALSE
CATSPERG	-0.99	0	FALSE	FALSE	FALSE	FALSE
CATSPERZ	0.28	0.43	FALSE	FALSE	FALSE	FALSE
CAV1	0.19	0.85	FALSE	FALSE	FALSE	FALSE
CAV2	-0.46	0.58	FALSE	FALSE	FALSE	FALSE
CAVIN1	1.41	0.01	TRUE	TRUE	FALSE	FALSE
CAVIN2	1.2	0.08	FALSE	FALSE	FALSE	FALSE
CAVIN3	1.11	0.05	FALSE	FALSE	FALSE	FALSE
CAVIN4	0.7	0.3	FALSE	FALSE	FALSE	FALSE
CBARP	-0.29	0.49	FALSE	FALSE	FALSE	FALSE
CBFA2T2	0.07	0.86	FALSE	FALSE	FALSE	FALSE
CBFA2T3	0.3	0.44	FALSE	FALSE	FALSE	FALSE
CBFB	0.43	0.21	FALSE	FALSE	FALSE	FALSE
CBL	0.18	0.43	FALSE	FALSE	FALSE	FALSE
CBLB	0.05	0.87	FALSE	FALSE	FALSE	FALSE
CBLC	-0.92	0.52	FALSE	FALSE	FALSE	FALSE
CBLL1	-0.39	0.09	FALSE	FALSE	FALSE	FALSE
CBLN3	0.23	0.69	FALSE	FALSE	FALSE	FALSE
CBR1	0.62	0.04	FALSE	FALSE	FALSE	FALSE
CBR3	1.28	0.02	TRUE	FALSE	TRUE	FALSE
CBR3-AS1	-0.22	0.67	FALSE	FALSE	FALSE	FALSE
CBR4	-0.39	0.16	FALSE	FALSE	FALSE	FALSE
CBS	0.55	0.57	FALSE	FALSE	FALSE	FALSE
CBWD1	-0.76	0.15	FALSE	FALSE	FALSE	FALSE
CBWD2	-0.2	0.6	FALSE	FALSE	FALSE	FALSE
CBWD6	-0.38	0.2	FALSE	FALSE	FALSE	FALSE
CBX1	0.36	0.43	FALSE	FALSE	FALSE	FALSE
CBX2	-0.05	0.91	FALSE	FALSE	FALSE	FALSE
CBX3	0.14	0.66	FALSE	FALSE	FALSE	FALSE
CBX4	-0.7	0.06	FALSE	FALSE	FALSE	FALSE
CBX5	0	0.99	FALSE	FALSE	FALSE	FALSE
CBX6	0.31	0.5	FALSE	FALSE	FALSE	FALSE
CBX7	-0.1	0.78	FALSE	FALSE	FALSE	FALSE
CBX8	-0.66	0.26	FALSE	FALSE	FALSE	FALSE
CBY1	-0.07	0.81	FALSE	FALSE	FALSE	FALSE
CC2D1A	-0.27	0.15	FALSE	FALSE	FALSE	FALSE
CC2D1B	0.37	0.15	FALSE	FALSE	FALSE	FALSE
CC2D2A	0.61	0.18	FALSE	FALSE	FALSE	FALSE
CC2D2B	0.08	0.82	FALSE	FALSE	FALSE	FALSE
CCAR1	-0.21	0.41	FALSE	FALSE	FALSE	FALSE
CCAR2	0.29	0.22	FALSE	FALSE	FALSE	FALSE
CCBE1	1.27	0.1	FALSE	FALSE	FALSE	FALSE
CCDC102A	0.62	0.08	FALSE	FALSE	FALSE	FALSE
CCDC102B	0.97	0.09	FALSE	FALSE	FALSE	FALSE
CCDC103	-0.3	0.5	FALSE	FALSE	FALSE	FALSE
CCDC106	0.08	0.88	FALSE	FALSE	FALSE	FALSE
CCDC107	0.48	0.03	FALSE	FALSE	FALSE	FALSE
CCDC110	-0.18	0.68	FALSE	FALSE	FALSE	FALSE
CCDC112	-0.17	0.58	FALSE	FALSE	FALSE	FALSE
CCDC113	-0.43	0.38	FALSE	FALSE	FALSE	FALSE
CCDC115	0.09	0.72	FALSE	FALSE	FALSE	FALSE
CCDC116	0.2	0.42	FALSE	FALSE	FALSE	FALSE
CCDC117	-0.12	0.68	FALSE	FALSE	FALSE	FALSE
CCDC12	0.3	0.42	FALSE	FALSE	FALSE	FALSE
CCDC120	-0.65	0.16	FALSE	FALSE	FALSE	FALSE
CCDC121	-0.2	0.59	FALSE	FALSE	FALSE	FALSE
CCDC122	-0.2	0.46	FALSE	FALSE	FALSE	FALSE
CCDC124	0.73	0.09	FALSE	FALSE	FALSE	FALSE
CCDC125	-0.72	0.01	FALSE	FALSE	FALSE	FALSE
CCDC126	0	0.99	FALSE	FALSE	FALSE	FALSE
CCDC127	-0.2	0.2	FALSE	FALSE	FALSE	FALSE
CCDC13	0.35	0.48	FALSE	FALSE	FALSE	FALSE
CCDC134	0.23	0.49	FALSE	FALSE	FALSE	FALSE
CCDC136	0.5	0.31	FALSE	FALSE	FALSE	FALSE
CCDC137	0.34	0.44	FALSE	FALSE	FALSE	FALSE
CCDC138	-0.16	0.75	FALSE	FALSE	FALSE	FALSE
CCDC14	-0.56	0.18	FALSE	FALSE	FALSE	FALSE
CCDC141	1.31	0.03	TRUE	TRUE	FALSE	FALSE
CCDC142	0.12	0.66	FALSE	FALSE	FALSE	FALSE
CCDC144A	0.31	0.71	FALSE	FALSE	FALSE	FALSE
CCDC144B	-0.19	0.82	FALSE	FALSE	FALSE	FALSE
CCDC144CP	0.17	0.79	FALSE	FALSE	FALSE	FALSE
CCDC146	-0.12	0.84	FALSE	FALSE	FALSE	FALSE
CCDC148	-0.73	0.15	FALSE	FALSE	FALSE	FALSE
CCDC149	0.77	0.09	FALSE	FALSE	FALSE	FALSE
CCDC15	0.02	0.98	FALSE	FALSE	FALSE	FALSE
CCDC150	-0.07	0.88	FALSE	FALSE	FALSE	FALSE
CCDC152	-0.01	0.98	FALSE	FALSE	FALSE	FALSE
CCDC153	-0.35	0.26	FALSE	FALSE	FALSE	FALSE
CCDC154	0.36	0.5	FALSE	FALSE	FALSE	FALSE
CCDC157	-0.39	0.31	FALSE	FALSE	FALSE	FALSE
CCDC158	-0.66	0.36	FALSE	FALSE	FALSE	FALSE
CCDC159	-0.51	0.21	FALSE	FALSE	FALSE	FALSE
CCDC160	0.38	0.64	FALSE	FALSE	FALSE	FALSE
CCDC162P	-0.53	0.22	FALSE	FALSE	FALSE	FALSE
CCDC163	-0.01	0.98	FALSE	FALSE	FALSE	FALSE
CCDC167	0.53	0.23	FALSE	FALSE	FALSE	FALSE
CCDC17	-0.49	0.07	FALSE	FALSE	FALSE	FALSE
CCDC170	0.45	0.27	FALSE	FALSE	FALSE	FALSE
CCDC171	-0.68	0.35	FALSE	FALSE	FALSE	FALSE
CCDC173	0.18	0.64	FALSE	FALSE	FALSE	FALSE
CCDC174	0.23	0.4	FALSE	FALSE	FALSE	FALSE
CCDC18	0.56	0.29	FALSE	FALSE	FALSE	FALSE
CCDC181	0.11	0.8	FALSE	FALSE	FALSE	FALSE
CCDC183	-0.85	0.26	FALSE	FALSE	FALSE	FALSE
CCDC183-AS1	-0.15	0.52	FALSE	FALSE	FALSE	FALSE
CCDC186	-0.17	0.7	FALSE	FALSE	FALSE	FALSE
CCDC189	-0.23	0.56	FALSE	FALSE	FALSE	FALSE
CCDC191	-0.56	0.14	FALSE	FALSE	FALSE	FALSE
CCDC198	-0.91	0.34	FALSE	FALSE	FALSE	FALSE
CCDC22	0.32	0.23	FALSE	FALSE	FALSE	FALSE
CCDC24	-0.3	0.37	FALSE	FALSE	FALSE	FALSE
CCDC25	0.19	0.64	FALSE	FALSE	FALSE	FALSE
CCDC28A	0.23	0.4	FALSE	FALSE	FALSE	FALSE
CCDC28B	0.96	0.02	FALSE	FALSE	FALSE	FALSE
CCDC3	0.43	0.58	FALSE	FALSE	FALSE	FALSE
CCDC30	-0.52	0.22	FALSE	FALSE	FALSE	FALSE
CCDC32	0.02	0.91	FALSE	FALSE	FALSE	FALSE
CCDC33	-0.44	0.11	FALSE	FALSE	FALSE	FALSE
CCDC34	-0.04	0.93	FALSE	FALSE	FALSE	FALSE
CCDC40	-0.31	0.52	FALSE	FALSE	FALSE	FALSE
CCDC43	-0.11	0.77	FALSE	FALSE	FALSE	FALSE
CCDC47	-0.07	0.81	FALSE	FALSE	FALSE	FALSE
CCDC50	0.07	0.79	FALSE	FALSE	FALSE	FALSE
CCDC51	0.16	0.62	FALSE	FALSE	FALSE	FALSE
CCDC57	-0.88	0.03	FALSE	FALSE	FALSE	FALSE
CCDC59	-0.16	0.42	FALSE	FALSE	FALSE	FALSE
CCDC6	-0.04	0.89	FALSE	FALSE	FALSE	FALSE
CCDC61	-0.23	0.35	FALSE	FALSE	FALSE	FALSE
CCDC62	0.08	0.73	FALSE	FALSE	FALSE	FALSE
CCDC65	-0.21	0.4	FALSE	FALSE	FALSE	FALSE
[truncated: 14,707 more rows]
